# Supplementary material for: Genetic variation in 117 myelination-related genes in schizophrenia: Replication of association to lipid biosynthesis genes
Source: Sci Rep. 2018 May 2;8:6915. doi: 10.1038/s41598-018-25280-4 (PMC5931982; doi:10.1038/s41598-018-25280-4)
Supplement: Supplementary file 1 — Supplementary Dataset 1 [file 41598_2018_25280_MOESM1_ESM.xlsx]

## Sheet: conversion scrap
Position (GRCh37)	ENSEMBLID	Chr.	start	end		Position	(GRCh37)
15: 75,966,663-76,005,189	ENSG00000173546	15	73753718	73792244	38526	15	75966663	76005189	38526	TRUE	TRUE
1: 231,762,561-232,177,018	ENSG00000162946	1	229829184	230243641	414457	1	231762561	232177018	414457	TRUE	TRUE
4: 123,747,863-123,819,391	ENSG00000138685	4	123967313	124038841	71528	4	123747863	123819391	71528	TRUE	TRUE
1: 2,460,184-2,461,684	ENSG00000197921	1	2450044	2451544	1500	1	2460184	2461684	1500	TRUE	TRUE
2: 8,818,975-8,824,583	ENSG00000115738	2	8736426	8742034	5608	2	8818975	8824583	5608	TRUE	TRUE
6: 19,837,617-19,840,915	ENSG00000172201	6	19945596	19948894	3298	6	19837617	19840915	3298	TRUE	TRUE
4: 85,413,061-85,419,603	ENSG00000163623	4	85632085	85638627	6542	4	85413061	85419603	6542	TRUE	TRUE
21: 34,398,153-34,401,504	ENSG00000205927	21	33320023	33323374	3351	21	34398153	34401504	3351	TRUE	TRUE
7: 536,895-559,933	ENSG00000197461	7	503421	526459	23038	7	536895	559933	23038	TRUE	TRUE
4: 55,095,264-55,164,414	ENSG00000134853	4	54790021	54859171	69150	4	55095264	55164414	69150	TRUE	TRUE
12: 23,682,440-24,103,966	ENSG00000134532	12	23573707	23995233	421526	12	23682440	24103966	421526	TRUE	TRUE
11: 15,987,995-16,761,138	ENSG00000110693	11	15944571	16717714	773143	11	15987995	16761138	773143	TRUE	TRUE
10: 48,355,024-48,373,866	ENSG00000165388	10	47975030	47993872	18842	10	48355024	48373866	18842	TRUE	TRUE
					0				0	TRUE	TRUE
					0				0	TRUE	TRUE
15: 58,245,622-58,790,065	ENSG00000128918	15	56032914	56577357	544443	15	58245622	58790065	544443	TRUE	TRUE
1: 110,046,797-110,052,360	ENSG00000181754	1	109848320	109853883	5563	1	110046797	110052360	5563	TRUE	TRUE
5: 112,043,195-112,181,936	ENSG00000134982	5	112071094	112209835	138741	5	112043195	112181936	138741	TRUE	TRUE
12: 103,351,464-103,354,294	ENSG00000139352	12	101875594	101878424	2830	12	103351464	103354294	2830	TRUE	TRUE
11: 61,520,114-61,555,990	ENSG00000124920	11	61276690	61312566	35876	11	61520114	61555990	35876	TRUE	TRUE
18: 25,530,930-25,757,410	ENSG00000170558	18	23784928	24011408	226480	18	25530930	25757410	226480	TRUE	TRUE
3: 170,136,653-170,578,169	ENSG00000013297	3	171619347	172060863	441516	3	170136653	170578169	441516	TRUE	TRUE
17: 40,118,759-40,127,194	ENSG00000173786	17	37372285	37380720	8435	17	40118759	40127194	8435	TRUE	TRUE
3: 41,236,328-41,301,587	ENSG00000168036	3	41211332	41276591	65259	3	41236328	41301587	65259	TRUE	TRUE
2: 136,871,919-136,875,735	ENSG00000121966	2	136588389	136592205	3816	2	136871919	136875735	3816	TRUE	TRUE
2: 158,175,137-158,184,225	ENSG00000136541	2	157883383	157892471	9088	2	158175137	158184225	9088	TRUE	TRUE
7: 132,937,829-133,751,342	ENSG00000131558	7	132588369	133401882	813513	7	132937829	133751342	813513	TRUE	TRUE
20: 22,561,643-22,566,093	ENSG00000125798	20	22509643	22514093	4450	20	22561643	22566093	4450	TRUE	TRUE
1: 32,757,687-32,799,236	ENSG00000116478	1	32530274	32571823	41549	1	32757687	32799236	41549	TRUE	TRUE
6: 114,254,192-114,332,472	ENSG00000196591	6	114360885	114439165	78280	6	114254192	114332472	78280	TRUE	TRUE
11: 6,624,961-6,632,102	ENSG00000166333	11	6581537	6588678	7141	11	6624961	6632102	7141	TRUE	TRUE
15: 77,905,369-78,113,242	ENSG00000169783	15	75692424	75900297	207873	15	77905369	78113242	207873	TRUE	TRUE
19: 35,783,028-35,804,707	ENSG00000105695	19	40474868	40496547	21679	19	35783028	35804707	21679	TRUE	TRUE
2: 95,691,422-95,719,737	ENSG00000172005	2	95055149	95083464	28315	2	95691422	95719737	28315	TRUE	TRUE
18: 74,690,783-74,845,639	ENSG00000197971	18	72819771	72974627	154856	18	74690783	74845639	154856	TRUE	TRUE
6: 33,175,612-33,175,721	ENSG00000199036	6	33283590	33283699	109	6	33175612	33175721	109	TRUE	TRUE
9: 131,154,897-131,154,993	ENSG00000207955	9	130194718	130194814	96	9	131154897	131154993	96	TRUE	TRUE
17: 79,099,683-79,099,749	ENSG00000211563	17	76714278	76714344	66	17	79099683	79099749	66	TRUE	TRUE
3: 39,508,689-39,567,859	ENSG00000168314	3	39483693	39542863	59170	3	39508689	39567859	59170	TRUE	TRUE
6: 29,624,758-29,640,149	ENSG00000204655	6	29732737	29748128	15391	6	29624758	29640149	15391	TRUE	TRUE
15: 48,431,625-48,470,714	ENSG00000104177	15	46218917	46258006	39089	15	48431625	48470714	39089	TRUE	TRUE
20: 62,783,144-62,873,604	ENSG00000196132	20	62253588	62344048	90460	20	62783144	62873604	90460	TRUE	TRUE
2: 1,792,885-2,335,032	ENSG00000186487	2	1771892	2314039	542147	2	1792885	2335032	542147	TRUE	TRUE
20: 21,491,648-21,494,664	ENSG00000125820	20	21439648	21442664	3016	20	21491648	21494664	3016	TRUE	TRUE
20: 21,492,085-21,492,947	ENSG00000258197	20	21440085	21440947	862	20	21492085	21492947	862	TRUE	TRUE
10: 134,598,297-134,599,556	ENSG00000148826	10	134448287	134449546	1259	10	134598297	134599556	1259	TRUE	TRUE
12: 5,541,278-5,630,702	ENSG00000185652	12	5411539	5500963	89424	12	5541278	5630702	89424	TRUE	TRUE
21: 34,442,450-34,444,726	ENSG00000184221	21	33364320	33366596	2276	21	34442450	34444726	2276	TRUE	TRUE
17: 29,621,665-29,624,349	ENSG00000126861	17	26645791	26648475	2684	17	29621665	29624349	2684	TRUE	TRUE
10: 98,102,973-98,119,092	ENSG00000197430	10	98092963	98109082	16119	10	98102973	98119092	16119	TRUE	TRUE
1: 17,393,256-17,445,948	ENSG00000117115	1	17265843	17318535	52692	1	17393256	17445948	52692	TRUE	TRUE
1: 17,634,690-17,690,499	ENSG00000159339	1	17507277	17563086	55809	1	17634690	17690499	55809	TRUE	TRUE
16: 57,290,009-57,318,599	ENSG00000102934	16	55847505	55876100	28595	16	57290009	57318599	28590	TRUE	FALSE	chr16:55847510-55876100
X: 103,028,647-103,047,548	ENSG00000123560	X	102915303	102934204	18901	X	103028647	103047548	18901	TRUE	TRUE
6: 163,835,032-163,999,628	ENSG00000112531	6	163755022	163919618	164596	6	163835032	163999628	164596	TRUE	TRUE
22: 20,228,938-20,270,769	ENSG00000040608	22	18608938	18650769	41831	22	20228938	20270769	41831	TRUE	TRUE
5: 79,407,050-79,551,898	ENSG00000164300	5	79442806	79587654	144848	5	79407050	79551898	144848	TRUE	TRUE
22: 38,366,693-38,383,429	ENSG00000100146	22	36696639	36713375	16736	22	38366693	38383429	16736	TRUE	TRUE
18: 52,889,562-53,303,185	ENSG00000196628	18	51040560	51483016	442456	18	52889562	53303185	413623	TRUE	FALSE	chr18:51040560-51454183
17: 27,071,036-27,077,974	ENSG00000076604	17	24095163	24102101	6938	17	27071036	27077974	6938	TRUE	TRUE
1: 115,590,632-115,632,121	ENSG00000134198	1	115392155	115433644	41489	1	115590632	115632121	41489	TRUE	TRUE
1: 228,194,752-228,248,961	ENSG00000154342	1	226261375	226315584	54209	1	228194752	228248961	54209	TRUE	TRUE
14: 100,704,635-100,749,129	ENSG00000100811	14	99774388	99818882	44494	14	100704635	100749129	44494	TRUE	TRUE
18: 32,912,176-32,924,420	ENSG00000172466	18	31166174	31178418	12244	18	32912176	32924420	12244	TRUE	TRUE
					0				0	TRUE	TRUE
					0				0	TRUE	TRUE
15: 78,459,810-78,538,030	ENSG00000103740	15	76246865	76325085	78220	15	78459810	78538030	78220	TRUE	TRUE
11: 116,706,467-116,708,666	ENSG00000118137	11	116211677	116213876	2199	11	116706467	116708666	2199	TRUE	TRUE
19: 45,408,956-45,412,650	ENSG00000130203	19	50100796	50104490	3694	19	45408956	45412650	3694	TRUE	TRUE
11: 71,139,239-71,163,914	ENSG00000172893	11	70816887	70841562	24675	11	71139239	71163914	24675	TRUE	TRUE
1: 55,315,300-55,352,921	ENSG00000116133	1	55087888	55125509	37621	1	55315300	55352921	37621	TRUE	TRUE
X: 48,379,546-48,387,104	ENSG00000147155	X	48264490	48272048	7558	X	48379546	48387104	7558	TRUE	TRUE
5: 60,047,618-60,140,216	ENSG00000164181	5	60083375	60175973	92598	5	60047618	60140216	92598	TRUE	TRUE
8: 11,653,082-11,696,818	ENSG00000079459	8	11690491	11734227	43736	8	11653082	11696818	43736	TRUE	TRUE
22: 30,950,622-30,970,574	ENSG00000128242	22	29280622	29300574	19952	22	30950622	30970574	19952	TRUE	TRUE
1: 231,376,953-231,413,719	ENSG00000116906	1	229443576	229480342	36766	1	231376953	231413719	36766	TRUE	TRUE
5: 74,632,154-74,657,929	ENSG00000113161	5	74667910	74693685	25775	5	74632154	74657929	25775	TRUE	TRUE
1: 119,957,554-119,965,658	ENSG00000203859	1	119759077	119767181	8104	1	119957554	119965658	8104	TRUE	TRUE
7: 155,089,486-155,101,945	ENSG00000186480	7	154,720,419	154,732,879	#VALUE!	7	155089486	155101945	12459	TRUE	#VALUE!
2: 118,846,028-118,868,573	ENSG00000125629	2	118562498	118585043	22545	2	118846028	118868573	22545	TRUE	TRUE
1: 225,589,204-225,616,627	ENSG00000143815	1	223655827	223683250	27423	1	225589204	225616627	27423	TRUE	TRUE
19: 11,200,038-11,244,492	ENSG00000130164	19	11061038	11105492	44454	19	11200038	11244492	44454	TRUE	TRUE
12: 57,522,276-57,607,134	ENSG00000123384	12	55808543	55893401	84858	12	57522276	57607134	84858	TRUE	TRUE
18: 21,111,401-21,166,451	ENSG00000141458	18	19365399	19420449	55050	18	21111401	21166451	55050	TRUE	TRUE
7: 44,552,134-44,580,914	ENSG00000015520	7	44518659	44547439	28780	7	44552134	44580914	28780	TRUE	TRUE
14: 74,942,895-74,960,880	ENSG00000119655	14	74012648	74030633	17985	14	74942895	74960880	17985	TRUE	TRUE
6: 35,310,335-35,395,968	ENSG00000112033	6	35418313	35503946	85633	6	35310335	35395968	85633	TRUE	TRUE
3: 12,328,867-12,475,855	ENSG00000132170	3	12303867	12450855	146988	3	12328867	12475855	146988	TRUE	TRUE
4: 23,756,664-23,905,712	ENSG00000109819	4	23365762	23514810	149048	4	23756664	23905712	149048	TRUE	TRUE
11: 121,163,162-121,179,403	ENSG00000109929	11	120668372	120684613	16241	11	121163162	121179403	16241	TRUE	TRUE
3: 47,455,184-47,518,616	ENSG00000114650	3	47430188	47493620	63432	3	47455184	47518616	63432	TRUE	TRUE
17: 17,714,653-17,740,325	ENSG00000072310	17	17655378	17681050	25672	17	17714653	17740325	25672	TRUE	TRUE
22: 42,229,109-42,303,312	ENSG00000198911	22	40559055	40633258	74203	22	42229109	42303312	74203	TRUE	TRUE
4: 115,519,611-115,599,380	ENSG00000174607	4	115739060	115818829	79769	4	115519611	115599380	79769	TRUE	TRUE
9: 2,621,834-2,654,480	ENSG00000147852	9	2611834	2644480	32646	9	2621834	2654480	32646	TRUE	TRUE
					0				0	TRUE	TRUE
					0				0	TRUE	TRUE
X: 152,990,323-153,010,216	ENSG00000101986	X	152643517	152663410	19893	X	152990323	153010216	19893	TRUE	TRUE
4: 107,236,701-107,270,383	ENSG00000164022	4	107456150	107489832	33682	4	107236701	107270383	33682	TRUE	TRUE
11: 111,656,529-111,750,145	ENSG00000086848	11	111158129	111255355	97226	11	111656529	111750145	93616	TRUE	FALSE	chr11:111161739-111255355
22: 51,063,446-51,066,607	ENSG00000100299	22	49410312	49413473	3161	22	51063446	51066607	3161	TRUE	TRUE
17: 3,377,404-3,406,713	ENSG00000108381	17	3324154	3353463	29309	17	3377404	3406713	29309	TRUE	TRUE
16: 23,399,814-23,464,501	ENSG00000168434	16	23307315	23372002	64687	16	23399814	23464501	64687	TRUE	TRUE
20: 49,551,404-49,575,092	ENSG00000000419	20	48984811	49008499	23688	20	49551404	49575092	23688	TRUE	TRUE
12: 124,105,569-124,118,322	ENSG00000111361	12	122670906	122684266	13360	12	124105569	124118322	12753	TRUE	FALSE	chr12:122671522-122684275
14: 75,469,614-75,476,292	ENSG00000119718	14	74539367	74546045	6678	14	75469614	75476292	6678	TRUE	TRUE
1: 45,316,450-45,452,282	ENSG00000070785	1	45089037	45224869	135832	1	45316450	45452282	135832	TRUE	TRUE
2: 27,587,219-27,593,353	ENSG00000115211	2	27440723	27446857	6134	2	27587219	27593353	6134	TRUE	TRUE
3: 183,852,826-184,402,546	ENSG00000145191	3	185335520	185885240	549720	3	183852826	184402546	549720	TRUE	TRUE
19: 45,854,246-45,873,876	ENSG00000104884	19	50546086	50565716	19630	19	45854246	45873876	19630	TRUE	TRUE
7: 22,980,878-23,053,749	ENSG00000122591	7	22947403	23020274	72871	7	22980878	23053749	72871	TRUE	TRUE
11: 71,900,602-71,907,345	ENSG00000110195	11	71578250	71584993	6743	11	71900602	71907345	6743	TRUE	TRUE
14: 88,304,164-88,460,009	ENSG00000054983	14	87373917	87529762	155845	14	88304164	88460009	155845	TRUE	TRUE
1: 228,337,553-228,347,527	ENSG00000198835	1	226404176	226414150	9974	1	228337553	228347527	9974	TRUE	TRUE
15: 72,635,775-72,668,817	ENSG00000213614	15	70422829	70455871	33042	15	72635775	72668817	33042	TRUE	TRUE
5: 73,935,848-74,018,472	ENSG00000049860	5	73971604	74054228	82624	5	73935848	74018472	82624	TRUE	TRUE
2: 198,351,305-198,381,461	ENSG00000144381	2	198059550	198089706	30156	2	198351305	198381461	30156	TRUE	TRUE
14: 50,087,489-50,090,198	ENSG00000168282	14	49157239	49159948	2709	14	50087489	50090198	2709	TRUE	TRUE
2: 61,244,360-61,276,394	ENSG00000162928	2	61097864	61129898	32034	2	61244360	61276394	32034	TRUE	TRUE
16: 8,891,674-8,943,188	ENSG00000140650	16	8790181	8850689	60508	16	8891674	8943188	51514	TRUE	FALSE	chr16:8799175-8850689
10: 79,729,008-79,789,303	ENSG00000148606	10	79399014	79459309	60295	10	79729008	79789303	60295	TRUE	TRUE
10: 73,576,055-73,611,126	ENSG00000197746	10	73246061	73281132	35071	10	73576055	73611126	35071	TRUE	TRUE
19: 36,395,312-36,399,211	ENSG00000011600	19	41087152	41091051	3899	19	36395312	36399211	3899	TRUE	TRUE

## Sheet: SupplementaryFile1_170306.txt
Overview of genes involved in myelination in the CNS (in alphabetical order)
Gene symbol	HGNC ID	Gene name	Chr	Position (GRCh37)	ENSEMBL ID	Position (bld36)	GENCODE GRCh38 chr	Start GRCh38	End GRCh38	Strand	Anno	SNP with minimal p-value in PGC GWAS	minimal p-value PGC GWAS
OPC specification and proliferation
CSPG4	2466	chondroitin sulfate proteoglycan 4	15q24.2	15: 75,966,663-76,005,189	ENSG00000173546	15: 73753718-73792244	chr15	75674322	75712848	-	gene_id ENSG00000173546.7; gene_type protein_coding; gene_status KNOWN; gene_name CSPG4; level 2; havana_gene OTTHUMG00000142836.1;	rs148229217	0.00635
DISC1	2888	disrupted in schizophrenia 1	1q42.1	1: 231,762,561-232,177,018	ENSG00000162946	1: 229829184-230243641	chr1	231626815	232041272	+	gene_id ENSG00000162946.20; gene_type protein_coding; gene_status KNOWN; gene_name DISC1; level 2; tag ncRNA_host; tag overlapping_locus; havana_gene OTTHUMG00000037835.7;	rs6663190	0.007167
FGF2	3676	fibroblast growth factor 2 (basic)	4q27	4: 123,747,863-123,819,391	ENSG00000138685	4: 123967313-124038841	chr4	122826708	122898236	+	gene_id ENSG00000138685.12; gene_type protein_coding; gene_status KNOWN; gene_name FGF2; level 2; tag overlapping_locus; havana_gene OTTHUMG00000039506.4;	rs34350503	0.007287
HES5	19764	hairy and enhancer of split 5 (Drosophila)	1p36	1: 2,460,184-2,461,684	ENSG00000197921	1: 2450044-2451544	chr1	2528745	2530245	-	gene_id ENSG00000197921.5; gene_type protein_coding; gene_status KNOWN; gene_name HES5; level 2; havana_gene OTTHUMG00000000793.1;	rs72848552	0.03757
ID2	5361	inhibitor of DNA binding 2, dominant negative helix-loop-helix protein	2p25	2: 8,818,975-8,824,583	ENSG00000115738	2: 8736426-8742034	chr2	8678845	8684453	+	gene_id ENSG00000115738.9; gene_type protein_coding; gene_status KNOWN; gene_name ID2; level 2; havana_gene OTTHUMG00000112454.3;	rs112257405	0.003026
ID4	5363	inhibitor of DNA binding 4, dominant negative helix-loop-helix protein	6p22.3	6: 19,837,617-19,840,915	ENSG00000172201	6: 19945596-19948894	chr6	19837386	19840684	+	gene_id ENSG00000172201.11; gene_type protein_coding; gene_status KNOWN; gene_name ID4; level 2; havana_gene OTTHUMG00000014333.1;	rs55907705	0.002282
NKX6-1	7839	NK6 homeobox 1	4q21.33	4: 85,413,061-85,419,603	ENSG00000163623	4: 85632085-85638627	chr4	84491987	84498450	-	gene_id ENSG00000163623.9; gene_type protein_coding; gene_status KNOWN; gene_name NKX6-1; level 2; havana_gene OTTHUMG00000130426.4;	rs112648017	0.156
OLIG2	9398	oligodendrocyte transcription factor 2	21q22.11	21: 34,398,153-34,401,504	ENSG00000205927	21: 33320023-33323374	chr21	33025845	33029196	+	gene_id ENSG00000205927.4; gene_type protein_coding; gene_status KNOWN; gene_name OLIG2; level 2; havana_gene OTTHUMG00000065032.5;	rs73350594	0.0007477
PDGFA	8799	platelet-derived growth factor alpha polypeptide	7p22	7: 536,895-559,933	ENSG00000197461	7: 503421-526459	chr7	497258	520296	-	gene_id ENSG00000197461.13; gene_type protein_coding; gene_status KNOWN; gene_name PDGFA; level 1; havana_gene OTTHUMG00000151412.6;	no snps
PDGFRA	8803	platelet-derived growth factor receptor alpha	4q12	4: 55,095,264-55,164,414	ENSG00000134853	4: 54790021-54859171	chr4	54229097	54298247	+	gene_id ENSG00000134853.11; gene_type protein_coding; gene_status KNOWN; gene_name PDGFRA; level 2; tag overlapping_locus; havana_gene OTTHUMG00000128699.5;	rs1316926	0.000602
SOX5	11201	SRY (sex determining region Y)-box 5	12p12.1	12: 23,682,440-24,103,966	ENSG00000134532	12: 23573707-23995233	chr12	23529500	23951032	-	gene_id ENSG00000134532.15; gene_type protein_coding; gene_status KNOWN; gene_name SOX5; level 2; havana_gene OTTHUMG00000169026.5;	rs7314326	1.146e-06
SOX6	16421	SRY (sex determining region Y)-box 6	11p15.3	11: 15,987,995-16,761,138	ENSG00000110693	11: 15944571-16717714	chr11	15966449	16739591	-	gene_id ENSG00000110693.16; gene_type protein_coding; gene_status KNOWN; gene_name SOX6; level 2; tag overlapping_locus; havana_gene OTTHUMG00000165876.7;	rs297325	0.0001329
ZNF488	23535	zinc finger protein 488	10q11.22	10: 48,355,024-48,373,866	ENSG00000165388	10: 47975030-47993872	chr10	47365496	47384273	-	gene_id ENSG00000265763.3; gene_type protein_coding; gene_status KNOWN; gene_name ZNF488; level 2; havana_gene OTTHUMG00000188322.1;	rs74576053	0.05987
Oligodendrocyte differentiation and myelination
ALDH1A2	15472	aldehyde dehydrogenase 1 family, member A2	15q21	15: 58,245,622-58,790,065	ENSG00000128918	15: 56032914-56577357	chr15	57953424	58497866	-	gene_id ENSG00000128918.14; gene_type protein_coding; gene_status KNOWN; gene_name ALDH1A2; level 2; tag overlapping_locus; havana_gene OTTHUMG00000132624.5;	rs78009170	0.03432
AMIGO1	20824	adhesion molecule with Ig-like domain 1	1p13.3	1: 110,046,797-110,052,360	ENSG00000181754	1: 109848320-109853883	chr1	109504175	109509738	-	gene_id ENSG00000181754.6; gene_type protein_coding; gene_status KNOWN; gene_name AMIGO1; level 2; havana_gene OTTHUMG00000011653.1;	rs12741221	0.01277
APC	583	adenomatous polyposis coli	5q22.2	5: 112,043,195-112,181,936	ENSG00000134982	5: 112071094-112209835	chr5	112707498	112846239	+	gene_id ENSG00000134982.16; gene_type protein_coding; gene_status KNOWN; gene_name APC; level 2; tag ncRNA_host; tag overlapping_locus; havana_gene OTTHUMG00000128806.7;	rs1822163	0.0002915
ASCL1	738	achaete-scute complex homolog 1 (Drosophila)	12q22-q23	12: 103,351,464-103,354,294	ENSG00000139352	12: 101875594-101878424	chr12	102957686	102960516	+	gene_id ENSG00000139352.3; gene_type protein_coding; gene_status KNOWN; gene_name ASCL1; level 2; havana_gene OTTHUMG00000169967.1;	rs17450122	4.797e-05
CDH2	1759	cadherin 2, type 1, N-cadherin (neuronal)	18q12.1	18: 25,530,930-25,757,410	ENSG00000170558	18: 23784928-24011408	chr18	27950966	28177446	-	gene_id ENSG00000170558.8; gene_type protein_coding; gene_status KNOWN; gene_name CDH2; level 1; tag overlapping_locus; havana_gene OTTHUMG00000059940.11;	rs17445973	0.01098
CLDN11	8514	claudin 11	3q26.2-q26.3	3: 170,136,653-170,578,169	ENSG00000013297	3: 171619347-172060863	chr3	170418865	170860380	+	gene_id ENSG00000013297.10; gene_type protein_coding; gene_status KNOWN; gene_name CLDN11; level 1; tag ncRNA_host; tag overlapping_locus; havana_gene OTTHUMG00000158940.3;	rs34814917	0.02719
CNP	2158	2',3'-cyclic nucleotide 3' phosphodiesterase	17q21	17: 40,118,759-40,127,194	ENSG00000173786	17: 37372285-37380720	chr17	41966741	41977731	+	gene_id ENSG00000173786.16; gene_type protein_coding; gene_status KNOWN; gene_name CNP; level 1; havana_gene OTTHUMG00000133502.7;	rs117726639	0.1214
CTNNB1	2514	catenin (cadherin-associated protein), beta 1, 88kDa	3p21	3: 41,236,328-41,301,587	ENSG00000168036	3: 41211332-41276591	chr3	41194837	41260096	+	gene_id ENSG00000168036.16; gene_type protein_coding; gene_status KNOWN; gene_name CTNNB1; level 1; havana_gene OTTHUMG00000131393.7;	rs77753231	0.0509
CXCR4	2561	chemokine (C-X-C motif) receptor 4	2q21	2: 136,871,919-136,875,735	ENSG00000121966	2: 136588389-136592205	chr2	136114349	136118165	-	gene_id ENSG00000121966.6; gene_type protein_coding; gene_status KNOWN; gene_name CXCR4; level 2; havana_gene OTTHUMG00000153583.1;	rs7569447	0.002119
ERMN	29208	ermin, ERM-like protein	2q24.1	2: 158,175,137-158,184,225	ENSG00000136541	2: 157883383-157892471	chr2	157318625	157327713	-	gene_id ENSG00000136541.14; gene_type protein_coding; gene_status KNOWN; gene_name ERMN; level 2; havana_gene OTTHUMG00000153843.6;	rs140386737	0.234
EXOC4	30389	exocyst complex component 4	7q31	7: 132,937,829-133,751,342	ENSG00000131558	7: 132588369-133401882	chr7	133253073	134066589	+	gene_id ENSG00000131558.14; gene_type protein_coding; gene_status KNOWN; gene_name EXOC4; level 2; tag ncRNA_host; havana_gene OTTHUMG00000155259.4;	rs35792732	7.378e-06
FOXA2	5022	forkhead box A2	20p11	20: 22,561,643-22,566,093	ENSG00000125798	20: 22509643-22514093	chr20	22581005	22585455	-	gene_id ENSG00000125798.14; gene_type protein_coding; gene_status KNOWN; gene_name FOXA2; level 2; tag overlapping_locus; havana_gene OTTHUMG00000191876.1;	rs185096304	0.02781
HDAC1	4852	histone deacetylase 1	1p34	1: 32,757,687-32,799,236	ENSG00000116478	1: 32530274-32571823	chr1	32292086	32333635	+	gene_id ENSG00000116478.11; gene_type protein_coding; gene_status KNOWN; gene_name HDAC1; level 1; havana_gene OTTHUMG00000007529.5;	rs115924027	0.08603
HDAC2	4853	histone deacetylase 2	6q21	6: 114,254,192-114,332,472	ENSG00000196591	6: 114360885-114439165	chr6	113933028	114011308	-	gene_id ENSG00000196591.11; gene_type protein_coding; gene_status KNOWN; gene_name HDAC2; level 1; havana_gene OTTHUMG00000015411.4;	rs150783553	0.1066
ILK	6040	integrin-linked kinase	11p15.4	11: 6,624,961-6,632,102	ENSG00000166333	11: 6581537-6588678	chr11	6603708	6610874	+	gene_id ENSG00000166333.13; gene_type protein_coding; gene_status KNOWN; gene_name ILK; level 1; havana_gene OTTHUMG00000133407.5;	rs1800723	0.001165
LINGO1	21205	leucine rich repeat and Ig domain containing 1	15q24.3	15: 77,905,369-78,113,242	ENSG00000169783	15: 75692424-75900297	chr15	77613027	77820900	-	gene_id ENSG00000169783.12; gene_type protein_coding; gene_status KNOWN; gene_name LINGO1; level 1; tag overlapping_locus; havana_gene OTTHUMG00000172629.8;	rs68188240	0.0005471
MAG	6783	myelin associated glycoprotein	19q13.1	19: 35,783,028-35,804,707	ENSG00000105695	19: 40474868-40496547	chr19	35292125	35313804	+	gene_id ENSG00000105695.14; gene_type protein_coding; gene_status KNOWN; gene_name MAG; level 2; havana_gene OTTHUMG00000183296.2;	rs145278712	0.002188
MAL	6817	T-cell differentiation protein mal	2q11.1	2: 95,691,422-95,719,737	ENSG00000172005	2: 95055149-95083464	chr2	95025677	95053996	+	gene_id ENSG00000172005.10; gene_type protein_coding; gene_status KNOWN; gene_name MAL; level 2; havana_gene OTTHUMG00000132011.4;	rs150013155	0.007464
MBP	6925	myelin basic protein	18q23	18: 74,690,783-74,845,639	ENSG00000197971	18: 72819771-72974627	chr18	76978827	77133683	-	gene_id ENSG00000197971.14; gene_type protein_coding; gene_status KNOWN; gene_name MBP; level 1; tag overlapping_locus; havana_gene OTTHUMG00000132874.8;	rs12967490	0.001889
MIR219A1	31597	microRNA 219-1	6p21.32	6: 33,175,612-33,175,721	ENSG00000199036	6: 33283590-33283699	chr6	33207835	33207944	+	gene_id ENSG00000199036.1; gene_type miRNA; gene_status KNOWN; gene_name MIR219A1; level 3;	rs114270432	0.001479
MIR219A2	31598	microRNA 219-2	9q34.11	9: 131,154,897-131,154,993	ENSG00000207955	9: 130194718-130194814	chr9	128392007	128393510	-	gene_id ENSG00000207955.4; gene_type lincRNA; gene_status KNOWN; gene_name MIR219A2; level 2; havana_gene OTTHUMG00000185897.2;	rs79091921	0.07493
MIR338	31775	microRNA 338	17q25.3	17: 79,099,683-79,099,749	ENSG00000211563	17: 76714278-76714344	chr17	81125883	81125949	-	gene_id ENSG00000283604.1; gene_type miRNA; gene_status KNOWN; gene_name MIR338; level 3;	rs112898360	0.02149
MOBP	7189	myelin-associated oligodendrocyte basic protein	3p21.33	3: 39,508,689-39,567,859	ENSG00000168314	3: 39483693-39542863	chr3	39467198	39529479	+	gene_id ENSG00000168314.17; gene_type protein_coding; gene_status KNOWN; gene_name MOBP; level 1; havana_gene OTTHUMG00000131347.10;	rs184307700	0.05861
MOG	7197	myelin oligodendrocyte glycoprotein	6p22-p21.3	6: 29,624,758-29,640,149	ENSG00000204655	6: 29732737-29748128	chr6	29656981	29672372	+	gene_id ENSG00000204655.11; gene_type protein_coding; gene_status KNOWN; gene_name MOG; level 2; havana_gene OTTHUMG00000031099.6;	rs115370182	1.806e-13
MYEF2	17940	myelin expression factor 2	15q21.1	15: 48,431,625-48,470,714	ENSG00000104177	15: 46218917-46258006	chr15	48134631	48178517	-	gene_id ENSG00000104177.17; gene_type protein_coding; gene_status KNOWN; gene_name MYEF2; level 2; havana_gene OTTHUMG00000172120.5;	rs1426654	0.1194
MYRF	1181	chromosome 11 open reading frame 9	11q12.2	11: 61,520,114-61,555,990	ENSG00000124920	11: 61276690-61312566	chr11	61752642	61788518	+	gene_id ENSG00000124920.13; gene_type protein_coding; gene_status KNOWN; gene_name MYRF; level 2; havana_gene OTTHUMG00000168161.2;	rs174532	0.002624
MYT1	7622	myelin transcription factor 1	20q13.33	20: 62,783,144-62,873,604	ENSG00000196132	20: 62253588-62344048	chr20	64151791	64242253	+	gene_id ENSG00000196132.11; gene_type protein_coding; gene_status KNOWN; gene_name MYT1; level 2; havana_gene OTTHUMG00000149988.3;	rs6090078	0.0006881
MYT1L	7623	myelin transcription factor 1-like	2p25.3	2: 1,792,885-2,335,032	ENSG00000186487	2: 1771892-2314039	chr2	1789113	2331260	-	gene_id ENSG00000186487.17; gene_type protein_coding; gene_status KNOWN; gene_name MYT1L; level 1; havana_gene OTTHUMG00000151407.4;	rs13391117	3.112e-05
NKX2-2	7835	NK2 homeobox 2	20p11.22	20: 21,491,648-21,494,664	ENSG00000125820	20: 21439648-21442664	chr20	21511010	21514026	-	gene_id ENSG00000125820.5; gene_type protein_coding; gene_status KNOWN; gene_name NKX2-2; level 2; havana_gene OTTHUMG00000170524.20;	rs3746741	0.005126
NKX2-2-AS1	37154	NKX2-2 antisense RNA 1 (non-protein coding)	20p11.22	20: 21,492,085-21,492,947	ENSG00000258197	20: 21440085-21440947	chr20	21511447	21512309	+	gene_id ENSG00000258197.1; gene_type antisense; gene_status KNOWN; gene_name NKX2-2-AS1; level 2; havana_gene OTTHUMG00000187950.2;	rs3746741	0.005126
NKX6-2	19321	NK6 homeobox 2	10q26.3	10: 134,598,297-134,599,556	ENSG00000148826	10: 134448287-134449546	chr10	132783179	132786052	-	gene_id ENSG00000148826.8; gene_type protein_coding; gene_status KNOWN; gene_name NKX6-2; level 2; havana_gene OTTHUMG00000019294.4;	rs57559226	0.08429
NTF3	8023	neurotrophin 3	12p13.31	12: 5,541,278-5,630,702	ENSG00000185652	12: 5411539-5500963	chr12	5432112	5521536	+	gene_id ENSG00000185652.11; gene_type protein_coding; gene_status KNOWN; gene_name NTF3; level 1; havana_gene OTTHUMG00000168649.2;	rs10744682	0.0007569
OLIG1	16983	oligodendrocyte transcription factor 1	21q22.11	21: 34,442,450-34,444,726	ENSG00000184221	21: 33364320-33366596	chr21	33070144	33072420	+	gene_id ENSG00000184221.12; gene_type protein_coding; gene_status KNOWN; gene_name OLIG1; level 2; havana_gene OTTHUMG00000065064.2;	rs28408622	0.09904
OMG	8135	oligodendrocyte myelin glycoprotein	17q11.2	17: 29,621,665-29,624,349	ENSG00000126861	17: 26645791-26648475	chr17	31272013	31297539	-	gene_id ENSG00000126861.4; gene_type protein_coding; gene_status KNOWN; gene_name OMG; level 1; havana_gene OTTHUMG00000132870.2;	rs8078423	0.03254
OPALIN	20707	oligodendrocytic myelin paranodal and inner loop protein	10q24.1	10: 98,102,973-98,119,092	ENSG00000197430	10: 98092963-98109082	chr10	96343216	96359365	-	gene_id ENSG00000197430.10; gene_type protein_coding; gene_status KNOWN; gene_name OPALIN; level 2; havana_gene OTTHUMG00000018831.1;	rs10882779	0.004444
PADI2	18341	peptidyl arginine deiminase, type II	1p36.13	1: 17,393,256-17,445,948	ENSG00000117115	1: 17265843-17318535	chr1	17066761	17119435	-	gene_id ENSG00000117115.12; gene_type protein_coding; gene_status KNOWN; gene_name PADI2; level 2; havana_gene OTTHUMG00000002295.1;	rs2076598	0.0005042
PADI4	18368	peptidyl arginine deiminase, type IV	1p36.13	1: 17,634,690-17,690,499	ENSG00000159339	1: 17507277-17563086	chr1	17308195	17364004	+	gene_id ENSG00000159339.13; gene_type protein_coding; gene_status KNOWN; gene_name PADI4; level 2; havana_gene OTTHUMG00000002371.1;	rs149342815	0.01997
PLLP	18553	plasmolipin	16q13	16: 57,290,009-57,318,599	ENSG00000102934	16:55847510-55876100	chr16	57248547	57284687	-	gene_id ENSG00000102934.9; gene_type protein_coding; gene_status KNOWN; gene_name PLLP; level 1; havana_gene OTTHUMG00000133465.5;	rs117139586	0.003357
PLP1	9086	proteolipid protein 1	Xq22	X: 103,028,647-103,047,548	ENSG00000123560	X: 102915303-102934204	chrX	103773718	103792619	+	gene_id ENSG00000123560.13; gene_type protein_coding; gene_status KNOWN; gene_name PLP1; level 2; havana_gene OTTHUMG00000022111.5;	rs62592988	0.01557
QKI	21100	quaking homolog, KH domain RNA binding (mouse)	6q26	6: 163,835,032-163,999,628	ENSG00000112531	6: 163755022-163919618	chr6	163414000	163578596	+	gene_id ENSG00000112531.16; gene_type protein_coding; gene_status KNOWN; gene_name QKI; level 2; havana_gene OTTHUMG00000015977.5;	rs11752044	4.361e-05
RTN4R	18601	reticulon 4 receptor	22q11	22: 20,228,938-20,270,769	ENSG00000040608	22: 18608938-18650769	chr22	20241415	20283246	-	gene_id ENSG00000040608.13; gene_type protein_coding; gene_status KNOWN; gene_name RTN4R; level 1; tag ncRNA_host; havana_gene OTTHUMG00000150572.2;	rs5993935	0.02186
SERINC5	18825	serine incorporator 5	5q14.1	5: 79,407,050-79,551,898	ENSG00000164300	5: 79442806-79587654	chr5	80111651	80256079	-	gene_id ENSG00000164300.15; gene_type protein_coding; gene_status KNOWN; gene_name SERINC5; level 1; havana_gene OTTHUMG00000162563.10;	rs11951568	0.001614
SOX10	11190	SRY (sex determining region Y)-box 10	22q13.1	22: 38,366,693-38,383,429	ENSG00000100146	22: 36696639-36713375	chr22	37970686	37987422	-	gene_id ENSG00000100146.16; gene_type protein_coding; gene_status KNOWN; gene_name SOX10; level 1; havana_gene OTTHUMG00000149913.4;	rs117896793	0.008013
TCF4	11634	transcription factor 4	18q21.1	18: 52,889,562-53,303,185	ENSG00000196628	18:51040560-51454183	chr18	55222198	55664787	-	gene_id ENSG00000196628.14; gene_type protein_coding; gene_status KNOWN; gene_name TCF4; level 1; havana_gene OTTHUMG00000132713.30;	rs9636107	9.091e-13
TRAF4	12034	TNF receptor-associated factor 4	17q11	17: 27,071,036-27,077,974	ENSG00000076604	17: 24095163-24102101	chr17	28743984	28750958	+	gene_id ENSG00000076604.14; gene_type protein_coding; gene_status KNOWN; gene_name TRAF4; level 2; havana_gene OTTHUMG00000132677.7;	rs189796094	0.005854
TSPAN2	20659	tetraspanin 2	1p13.1-p13.2	1: 115,590,632-115,632,121	ENSG00000134198	1: 115392155-115433644	chr1	115048011	115089500	-	gene_id ENSG00000134198.9; gene_type protein_coding; gene_status KNOWN; gene_name TSPAN2; level 2; havana_gene OTTHUMG00000011878.3;	rs55675132	3.274e-06
WNT3A	15983	wingless-type MMTV integration site family, member 3A	1q42	1: 228,194,752-228,248,961	ENSG00000154342	1: 226261375-226315584	chr1	228007051	228061260	+	gene_id ENSG00000154342.5; gene_type protein_coding; gene_status KNOWN; gene_name WNT3A; level 2; havana_gene OTTHUMG00000037593.1;	rs112147569	0.006192
YY1	12856	YY1 transcription factor	14q	14: 100,704,635-100,749,129	ENSG00000100811	14: 99774388-99818882	chr14	100238298	100282792	+	gene_id ENSG00000100811.11; gene_type protein_coding; gene_status KNOWN; gene_name YY1; level 1; tag overlapping_locus; havana_gene OTTHUMG00000150479.4;	rs12897274	0.07596
ZNF24	13032	zinc finger protein 24	18q12.2	18: 32,912,176-32,924,420	ENSG00000172466	18: 31166174-31178418	chr18	35332212	35345482	-	gene_id ENSG00000172466.15; gene_type protein_coding; gene_status KNOWN; gene_name ZNF24; level 1; havana_gene OTTHUMG00000132565.5;	rs35775219	0.006615
Lipid (incl cholesterol) biosynthesis and transport
ACSBG1	29567	acyl-CoA synthetase bubblegum family member 1	15q23-q24	15: 78,459,810-78,538,030	ENSG00000103740	15: 76246865-76325085	chr15	78167468	78245688	-	gene_id ENSG00000103740.9; gene_type protein_coding; gene_status KNOWN; gene_name ACSBG1; level 1; havana_gene OTTHUMG00000143734.5;	rs939243	0.01813
APOA1	600	apolipoprotein A-I	11q23-q24	11: 116,706,467-116,708,666	ENSG00000118137	11: 116211677-116213876	chr11	116835751	116837950	-	gene_id ENSG00000118137.9; gene_type protein_coding; gene_status KNOWN; gene_name APOA1; level 1; havana_gene OTTHUMG00000046112.5;	rs11216157	0.03325
APOE	613	apolipoprotein E	19q13.31	19: 45,408,956-45,412,650	ENSG00000130203	19: 50100796-50104490	chr19	44905754	44909393	+	gene_id ENSG00000130203.9; gene_type protein_coding; gene_status KNOWN; gene_name APOE; level 2; tag overlapping_locus; havana_gene OTTHUMG00000128901.4;	rs3826688	0.1024
DHCR7	2860	7-dehydrocholesterol reductase	11q13.4	11: 71,139,239-71,163,914	ENSG00000172893	11: 70816887-70841562	chr11	71428193	71452868	-	gene_id ENSG00000172893.15; gene_type protein_coding; gene_status KNOWN; gene_name DHCR7; level 1; havana_gene OTTHUMG00000167346.3;	rs140748737	0.02553
DHCR24	2859	24-dehydrocholesterol reductase	1p32.3	1: 55,315,300-55,352,921	ENSG00000116133	1: 55087888-55125509	chr1	54849633	54887218	-	gene_id ENSG00000116133.11; gene_type protein_coding; gene_status KNOWN; gene_name DHCR24; level 2; havana_gene OTTHUMG00000009989.1;	rs76716074	0.003925
EBP	3133	emopamil binding protein (sterol isomerase)	Xp11.23-p22	X: 48,379,546-48,387,104	ENSG00000147155	X: 48264490-48272048	chrX	48521158	48528716	+	gene_id ENSG00000147155.10; gene_type protein_coding; gene_status KNOWN; gene_name EBP; level 2; tag ncRNA_host; havana_gene OTTHUMG00000034482.3;	rs150413447	0.02346
ELOVL7	26292	ELOVL fatty acid elongase 7	5q12.1	5: 60,047,618-60,140,216	ENSG00000164181	5: 60083375-60175973	chr5	60751791	60844389	-	gene_id ENSG00000164181.13; gene_type protein_coding; gene_status KNOWN; gene_name ELOVL7; level 1; havana_gene OTTHUMG00000162254.2;	rs6894750	1.631e-06
FDFT1	3629	farnesyl-diphosphate farnesyltransferase 1	8p23.1-p22	8: 11,653,082-11,696,818	ENSG00000079459	8: 11690491-11734227	chr8	11795573	11839309	+	gene_id ENSG00000079459.12; gene_type protein_coding; gene_status KNOWN; gene_name FDFT1; level 1; havana_gene OTTHUMG00000090801.5;	rs145963598	7.17e-05
GAL3ST1	24240	galactose-3-O-sulfotransferase 1	22q12.2	22: 30,950,622-30,970,574	ENSG00000128242	22: 29280622-29300574	chr22	30554635	30574587	-	gene_id ENSG00000128242.12; gene_type protein_coding; gene_status KNOWN; gene_name GAL3ST1; level 1; havana_gene OTTHUMG00000151200.3;	rs79435691	9.396e-05
GNPAT	4416	glyceronephosphate O-acyltransferase	1q42.2	1: 231,376,953-231,413,719	ENSG00000116906	1: 229443576-229480342	chr1	231241207	231277973	+	gene_id ENSG00000116906.11; gene_type protein_coding; gene_status KNOWN; gene_name GNPAT; level 2; havana_gene OTTHUMG00000038024.2;	rs111702724	0.004095
HMGCR	5006	3-hydroxy-3-methylglutaryl-CoA reductase	5q13.3	5: 74,632,154-74,657,929	ENSG00000113161	5: 74667910-74693685	chr5	75336329	75362104	+	gene_id ENSG00000113161.15; gene_type protein_coding; gene_status KNOWN; gene_name HMGCR; level 1; havana_gene OTTHUMG00000102069.5;	rs4629571	0.004402
HSD3B2	5218	hydroxy-delta-5-steroid dehydrogenase; 3 beta- and steroid hydroxy delta isomerase	1p12	1: 119,957,554-119,965,658	ENSG00000203859	1: 119759077-119767181	chr1	119414931	119423035	+	gene_id ENSG00000203859.9; gene_type protein_coding; gene_status KNOWN; gene_name HSD3B2; level 2; havana_gene OTTHUMG00000012526.2;	rs151042497	0.01054
INSIG1	6083	insulin induced gene 1	7q36.2	7: 155,089,486-155,101,945	ENSG00000186480	7: 154720419-154732879	chr7	155297776	155310235	+	gene_id ENSG00000186480.12; gene_type protein_coding; gene_status KNOWN; gene_name INSIG1; level 1; havana_gene OTTHUMG00000151330.5;	rs1128640	0.003697
INSIG2	20452	insulin induced gene 2	2q14.1	2: 118,846,028-118,868,573	ENSG00000125629	2: 118562498-118585043	chr2	118088452	118110997	+	gene_id ENSG00000125629.14; gene_type protein_coding; gene_status KNOWN; gene_name INSIG2; level 2; havana_gene OTTHUMG00000058518.2;	rs35716625	0.0006816
LBR	6518	lamin B receptor	1q42.12	1: 225,589,204-225,616,627	ENSG00000143815	1: 223655827-223683250	chr1	225401502	225428925	-	gene_id ENSG00000143815.14; gene_type protein_coding; gene_status KNOWN; gene_name LBR; level 2; havana_gene OTTHUMG00000037520.15;	rs6702433	0.009142
LDLR	6547	low density lipoprotein receptor	19p13.2	19: 11,200,038-11,244,492	ENSG00000130164	19: 11061038-11105492	chr19	11089362	11133816	+	gene_id ENSG00000130164.12; gene_type protein_coding; gene_status KNOWN; gene_name LDLR; level 1; havana_gene OTTHUMG00000171935.8;	rs17249001	0.03918
LRP1	6692	low density lipoprotein receptor-related protein 1	12q13-q14	12: 57,522,276-57,607,134	ENSG00000123384	12: 55808543-55893401	chr12	57128493	57213351	+	gene_id ENSG00000123384.13; gene_type protein_coding; gene_status KNOWN; gene_name LRP1; level 1; tag ncRNA_host; havana_gene OTTHUMG00000044412.7;	rs12814239	1.477e-09
NPC1	7897	Niemann-Pick disease, type C1	18q11.2	18: 21,111,401-21,166,451	ENSG00000141458	18: 19365399-19420449	chr18	23506184	23586898	-	gene_id ENSG00000141458.12; gene_type protein_coding; gene_status KNOWN; gene_name NPC1; level 1; tag ncRNA_host; havana_gene OTTHUMG00000131873.9;	rs117709214	0.08088
NPC1L1	7898	NPC1 (Niemann-Pick disease, type C1, gene)-like 1	7p13	7: 44,552,134-44,580,914	ENSG00000015520	7: 44518659-44547439	chr7	44512535	44541315	-	gene_id ENSG00000015520.14; gene_type protein_coding; gene_status KNOWN; gene_name NPC1L1; level 1; havana_gene OTTHUMG00000023691.3;	rs217402	1.068e-05
NPC2	14537	Niemann-Pick disease, type C2	14q24.3	14: 74,942,895-74,960,880	ENSG00000119655	14: 74012648-74030633	chr14	74476192	74494177	-	gene_id ENSG00000119655.9; gene_type protein_coding; gene_status KNOWN; gene_name NPC2; level 1; havana_gene OTTHUMG00000171212.2;	rs75441777	0.07118
PPARD	9235	peroxisome proliferator-activated receptor delta	6p21.2	6: 35,310,335-35,395,968	ENSG00000112033	6: 35418313-35503946	chr6	35342558	35428191	+	gene_id ENSG00000112033.13; gene_type protein_coding; gene_status KNOWN; gene_name PPARD; level 2; havana_gene OTTHUMG00000014567.1;	rs67056409	0.004619
PPARG	9236	peroxisome proliferator-activated receptor gamma	3p25	3: 12,328,867-12,475,855	ENSG00000132170	3: 12303867-12450855	chr3	12287368	12434356	+	gene_id ENSG00000132170.19; gene_type protein_coding; gene_status KNOWN; gene_name PPARG; level 1; tag overlapping_locus; havana_gene OTTHUMG00000129764.10;	rs1797877	6.883e-05
PPARGC1A	9237	peroxisome proliferator-activated receptor gamma, coactivator 1 alpha	4p15.1	4: 23,756,664-23,905,712	ENSG00000109819	4: 23365762-23514810	chr4	23755041	23904089	-	gene_id ENSG00000109819.8; gene_type protein_coding; gene_status KNOWN; gene_name PPARGC1A; level 1; havana_gene OTTHUMG00000097747.2;	rs7682765	0.00488
SC5D	10547	sterol-C5-desaturase-like	11q123.3	11: 121,163,162-121,179,403	ENSG00000109929	11: 120668372-120684613	chr11	121292453	121308694	+	gene_id ENSG00000109929.9; gene_type protein_coding; gene_status KNOWN; gene_name SC5D; level 1; havana_gene OTTHUMG00000166068.2;	rs79293731	0.1131
SCAP	30634	SREBF chaperone	3p21.31	3: 47,455,184-47,518,616	ENSG00000114650	3: 47430188-47493620	chr3	47413694	47477126	-	gene_id ENSG00000114650.18; gene_type protein_coding; gene_status KNOWN; gene_name SCAP; level 2; havana_gene OTTHUMG00000125539.13;	rs116353390	0.02993
SREBF1	11289	sterol regulatory element binding transcription factor 1	17q11.2	17: 17,714,653-17,740,325	ENSG00000072310	17: 17655378-17681050	chr17	17810399	17837002	-	gene_id ENSG00000072310.16; gene_type protein_coding; gene_status KNOWN; gene_name SREBF1; level 2; tag ncRNA_host; havana_gene OTTHUMG00000059313.8;	rs4925114	1.193e-07
SREBF2	11290	sterol regulatory element binding transcription factor 2	22q13.2	22: 42,229,109-42,303,312	ENSG00000198911	22: 40559055-40633258	chr22	41833079	41907308	+	gene_id ENSG00000198911.11; gene_type protein_coding; gene_status KNOWN; gene_name SREBF2; level 1; tag ncRNA_host; havana_gene OTTHUMG00000151261.2;	rs80094991	1.066e-06
UGT8	12555	UDP glycosyltransferase 8	4q26	4: 115,519,611-115,599,380	ENSG00000174607	4: 115739060-115818829	chr4	114598455	114678224	+	gene_id ENSG00000174607.10; gene_type protein_coding; gene_status KNOWN; gene_name UGT8; level 2; tag ncRNA_host; havana_gene OTTHUMG00000132915.4;	rs56147891	0.001056
VLDLR	12698	very low density lipoprotein receptor	9p24	9: 2,621,834-2,654,480	ENSG00000147852	9: 2611834-2644480	chr9	2621834	2660053	+	gene_id ENSG00000147852.15; gene_type protein_coding; gene_status KNOWN; gene_name VLDLR; level 2; havana_gene OTTHUMG00000019447.4;	rs7874933	0.008599
Other genes involved in myelination and myelin-related disorders
ABCD1	61	ATP-binding cassette, sub-family D (ALD), member 1	Xq28	X: 152,990,323-153,010,216	ENSG00000101986	X: 152643517-152663410	chrX	153724868	153744762	+	gene_id ENSG00000101986.11; gene_type protein_coding; gene_status KNOWN; gene_name ABCD1; level 2; havana_gene OTTHUMG00000024215.3;	rs146172377	0.00737
AIMP1	10648	aminoacyl tRNA synthetase complex-interacting multifunctional protein 1	4q24	4: 107,236,701-107,270,383	ENSG00000164022	4: 107456150-107489832	chr4	106315544	106349226	+	gene_id ENSG00000164022.16; gene_type protein_coding; gene_status KNOWN; gene_name AIMP1; level 2; havana_gene OTTHUMG00000131217.5;	rs3109950	0.007332
ALG9	15672	asparagine-linked glycosylation 9, alpha-1,2-mannosyltransferase homolog (S. cerevisiae)	11q23.1	11: 111,656,529-111,750,145	ENSG00000086848	11:111161739-111255355	chr11	111782195	111871581	-	gene_id ENSG00000086848.14; gene_type protein_coding; gene_status KNOWN; gene_name ALG9; level 1; tag overlapping_locus; havana_gene OTTHUMG00000166819.6;	rs41476151	0.06745
ARSA	713	arylsulfatase A	22q13.31-qter	22: 51,063,446-51,066,607	ENSG00000100299	22: 49410312-49413473	chr22	50622754	50628173	-	gene_id ENSG00000100299.17; gene_type protein_coding; gene_status KNOWN; gene_name ARSA; level 2; havana_gene OTTHUMG00000150180.3;	rs13054262	0.0043
ASPA	756	aspartoacylase	17p13.3	17: 3,377,404-3,406,713	ENSG00000108381	17: 3324154-3353463	chr17	3472374	3503419	+	gene_id ENSG00000108381.10; gene_type protein_coding; gene_status KNOWN; gene_name ASPA; level 2; havana_gene OTTHUMG00000090655.4;	rs74915855	0.02953
COG7	18622	component of oligomeric golgi complex 7	16p12.2	16: 23,399,814-23,464,501	ENSG00000168434	16: 23307315-23372002	chr16	23388493	23453180	-	gene_id ENSG00000168434.12; gene_type protein_coding; gene_status KNOWN; gene_name COG7; level 2; tag overlapping_locus; havana_gene OTTHUMG00000094807.3;	rs4968000	0.007894
DPM1	3005	dolichyl-phosphate mannosyltransferase polypeptide 1, catalytic subunit	20q13.13	20: 49,551,404-49,575,092	ENSG00000000419	20: 48984811-49008499	chr20	50934867	50958555	-	gene_id ENSG00000000419.12; gene_type protein_coding; gene_status KNOWN; gene_name DPM1; level 2; havana_gene OTTHUMG00000032742.2;	rs7269297	0.0177
EIF2B1	3257	eukaryotic translation initiation factor 2B, subunit 1 alpha, 26kDa	12q24.31	12: 124,105,569-124,118,322	ENSG00000111361	12:122671522-122684275	chr12	123620406	123633766	-	gene_id ENSG00000111361.12; gene_type protein_coding; gene_status KNOWN; gene_name EIF2B1; level 1; havana_gene OTTHUMG00000168696.1;	rs6488886	0.02248
EIF2B2	3258	eukaryotic translation initiation factor 2B, subunit 2 beta, 39kDa	14q24.3	14: 75,469,614-75,476,292	ENSG00000119718	14: 74539367-74546045	chr14	75002911	75012366	+	gene_id ENSG00000119718.10; gene_type protein_coding; gene_status KNOWN; gene_name EIF2B2; level 1; havana_gene OTTHUMG00000171764.3;	rs175035	0.2295
EIF2B3	3259	eukaryotic translation initiation factor 2B, subunit 3 gamma, 58kDa	1p34.1	1: 45,316,450-45,452,282	ENSG00000070785	1: 45089037-45224869	chr1	44850522	44986722	-	gene_id ENSG00000070785.16; gene_type protein_coding; gene_status KNOWN; gene_name EIF2B3; level 2; havana_gene OTTHUMG00000008585.4;	rs75826838	0.003501
EIF2B4	3260	eukaryotic translation initiation factor 2B, subunit 4 delta, 67kDa	2p23.3	2: 27,587,219-27,593,353	ENSG00000115211	2: 27440723-27446857	chr2	27364352	27370486	-	gene_id ENSG00000115211.15; gene_type protein_coding; gene_status KNOWN; gene_name EIF2B4; level 2; havana_gene OTTHUMG00000151927.2;	rs11695549	0.0006561
EIF2B5	3261	eukaryotic translation initiation factor 2B, subunit 5 epsilon, 82kDa	3q27.1	3: 183,852,826-184,402,546	ENSG00000145191	3: 185335520-185885240	chr3	184135038	184145311	+	gene_id ENSG00000145191.12; gene_type protein_coding; gene_status KNOWN; gene_name EIF2B5; level 1; havana_gene OTTHUMG00000156840.3;	rs73185704	0.04953
ERCC2	3434	excision repair cross-complementing rodent repair deficiency, complementation group 2	19q13.3	19: 45,854,246-45,873,876	ENSG00000104884	19: 50546086-50565716	chr19	45349837	45370918	-	gene_id ENSG00000104884.14; gene_type protein_coding; gene_status KNOWN; gene_name ERCC2; level 2; havana_gene OTTHUMG00000048190.4;	rs72750	0.02993
FAM126A	24587	family with sequence similarity 126, member A	7p15.3	7: 22,980,878-23,053,749	ENSG00000122591	7: 22947403-23020274	chr7	22889371	23014130	-	gene_id ENSG00000122591.11; gene_type protein_coding; gene_status KNOWN; gene_name FAM126A; level 1; havana_gene OTTHUMG00000128435.3;	rs77975668	0.01839
FOLR1	3791	folate receptor 1 (adult)	11q13.4	11: 71,900,602-71,907,345	ENSG00000110195	11: 71578250-71584993	chr11	72189558	72196301	+	gene_id ENSG00000110195.11; gene_type protein_coding; gene_status KNOWN; gene_name FOLR1; level 2; havana_gene OTTHUMG00000167876.1;	rs146893981	0.002398
GALC	4115	galactosylceramidase	14q31.3	14: 88,304,164-88,460,009	ENSG00000054983	14: 87373917-87529762	chr14	87837820	87993665	-	gene_id ENSG00000054983.16; gene_type protein_coding; gene_status KNOWN; gene_name GALC; level 2; tag overlapping_locus; havana_gene OTTHUMG00000028646.3;	rs117566760	0.05474
GJC2	17494	gap junction protein, gamma 2, 47kDa	1q42.13	1: 228,337,553-228,347,527	ENSG00000198835	1: 226404176-226414150	chr1	228149852	228159826	+	gene_id ENSG00000198835.3; gene_type protein_coding; gene_status KNOWN; gene_name GJC2; level 2; havana_gene OTTHUMG00000039771.1;	rs11580599	0.03348
HEXA	4878	hexosaminidase A (alpha polypeptide)	15q24.1	15: 72,635,775-72,668,817	ENSG00000213614	15: 70422829-70455871	chr15	72340919	72376476	-	gene_id ENSG00000213614.9; gene_type protein_coding; gene_status KNOWN; gene_name HEXA; level 1; tag overlapping_locus; havana_gene OTTHUMG00000133445.5;	rs35486349	0.003491
HEXB	4879	hexosaminidase B (beta polypeptide)	5q13.3	5: 73,935,848-74,018,472	ENSG00000049860	5: 73971604-74054228	chr5	74640023	74722647	+	gene_id ENSG00000049860.13; gene_type protein_coding; gene_status KNOWN; gene_name HEXB; level 2; havana_gene OTTHUMG00000102057.12;	rs191698600	0.01649
HSPD1	5261	heat shock 60kDa protein 1 (chaperonin)	2q33.1	2: 198,351,305-198,381,461	ENSG00000144381	2: 198059550-198089706	chr2	197486581	197516737	-	gene_id ENSG00000144381.16; gene_type protein_coding; gene_status KNOWN; gene_name HSPD1; level 2; havana_gene OTTHUMG00000154463.4;	rs787983	1.186e-10
MGAT2	7045	mannosyl (alpha-1,6-)-glycoprotein beta-1,2-N-acetylglucosaminyltransferase	14q21.3	14: 50,087,489-50,090,198	ENSG00000168282	14: 49157239-49159948	chr14	49620795	49623481	+	gene_id ENSG00000168282.5; gene_type protein_coding; gene_status KNOWN; gene_name MGAT2; level 2; havana_gene OTTHUMG00000140271.1;	rs11157694	0.0005195
PEX13	8855	peroxisomal biogenesis factor 13	2p16.1	2: 61,244,360-61,276,394	ENSG00000162928	2: 61097864-61129898	chr2	61017225	61051990	+	gene_id ENSG00000162928.8; gene_type protein_coding; gene_status KNOWN; gene_name PEX13; level 1; havana_gene OTTHUMG00000129422.7;	rs184665551	0.0165
PMM2	9115	phosphomannomutase 2	16p13.2	16: 8,891,674-8,943,188	ENSG00000140650	16:8799175-8850689	chr16	8788823	8849331	+	gene_id ENSG00000140650.11; gene_type protein_coding; gene_status KNOWN; gene_name PMM2; level 1; tag overlapping_locus; havana_gene OTTHUMG00000129697.2;	rs34752066	0.008348
POLR3A	30074	polymerase (RNA) III (DNA directed) polypeptide A, 155kDa	10q22.3	10: 79,729,008-79,789,303	ENSG00000148606	10: 79399014-79459309	chr10	77969251	78029545	-	gene_id ENSG00000148606.12; gene_type protein_coding; gene_status KNOWN; gene_name POLR3A; level 2; havana_gene OTTHUMG00000018550.2;	rs112701086	0.01307
PSAP	9498	prosaposin	10q22.1	10: 73,576,055-73,611,126	ENSG00000197746	10: 73246061-73281132	chr10	71816298	71851375	-	gene_id ENSG00000197746.13; gene_type protein_coding; gene_status KNOWN; gene_name PSAP; level 2; tag ncRNA_host; havana_gene OTTHUMG00000018429.5;	rs2394840	0.01973
TYROBP	7305	TYRO protein tyrosine kinase binding protein	19q13.1	19: 36,395,312-36,399,211	ENSG00000011600	19: 41087152-41091051	chr19	35904401	35908295	-	gene_id ENSG00000011600.11; gene_type protein_coding; gene_status KNOWN; gene_name TYROBP; level 2; havana_gene OTTHUMG00000181739.4;	rs6510512	0.06141
