# Supplementary material for: Genetic variation in 117 myelination-related genes in schizophrenia: Replication of association to lipid biosynthesis genes
Source: Sci Rep. 2018 May 2;8:6915. doi: 10.1038/s41598-018-25280-4 (PMC5931982; doi:10.1038/s41598-018-25280-4)
Supplement: Supplementary file 3 — Supplementary Dataset 3 [file 41598_2018_25280_MOESM3_ESM.xlsx]

## Sheet: EPACTS_160125.epacts
#CHROM	BEGIN	END	MARKER_ID	NS	AC	CALLRATE	MAF	PVALUE	SCORE	NS,CASE	NS,CTRL	AF,CASE	AF,CTRL
22	20260814	20260814	22:20260814_C/A_Intergenic	605	1185	1	0.020661	0.0018482	-3.1136	269	336	0.96468	0.99107
14	88459795	88459795	14:88459795_A/G_Nonsynonymous:GALC	605	1128	1	0.067769	0.0089286	-2.6148	269	336	0.91078	0.9494
14	88452945	88452945	14:88452945_A/G_Synonymous:GALC	605	1167	1	0.035537	0.014333	-2.4488	269	336	0.94981	0.97619
3	184045410	184045410	3:184045410_G/A_Nonsynonymous:EIF4G1	605	1180	1	0.024793	0.015236	-2.4267	269	336	0.96283	0.98512
3	184039775	184039775	3:184039775_T/G_Nonsynonymous:EIF4G1	605	1176	1	0.028099	0.017681	-2.3722	269	336	0.95911	0.98214
11	16389594	16389594	11:16389594_C/T_Intron:SOX6	605	898	1	0.25785	0.028168	2.1949	269	336	0.77323	0.71726
3	184070588	184070588	3:184070588_C/G_Nonsynonymous:CLCN2	605	1180	1	0.024793	0.032882	-2.1335	269	336	0.96468	0.98363
3	184070901	184070901	3:184070901_A/G_Nonsynonymous:CLCN2	605	1180	1	0.024793	0.032882	-2.1335	269	336	0.96468	0.98363
3	39523003	39523003	3:39523003_A/G_Intron:MOBP	605	886	1	0.26777	0.037161	2.084	269	336	0.76208	0.70833
20	62841017	62841017	20:62841017_C/A_Intron:MYT1	605	977	1	0.19256	0.040065	-2.0531	269	336	0.78067	0.82887
3	170171835	170171835	3:170171835_C/T_Intron:CLDN11	605	816	1	0.32562	0.04157	2.0378	269	336	0.70446	0.6503
4	55131118	55131118	4:55131118_A/G_Nonsynonymous:PDGFRA	605	1201	1	0.007438	0.042724	-2.0264	269	336	0.98699	0.99702
5	112178492	112178492	5:112178492_T/C_Synonymous:APC	605	1201	1	0.007438	0.042724	-2.0264	269	336	0.98699	0.99702
3	184075476	184075476	3:184075476_A/G_Nonsynonymous:CLCN2	605	1207	1	0.0024793	0.052308	-1.9406	269	336	0.99442	1
5	112179359	112179359	5:112179359_A/G_Synonymous:APC	605	1207	1	0.0024793	0.052308	-1.9406	269	336	0.99442	1
6	35392369	35392369	6:35392369_T/C_Synonymous:PPARD	605	1207	1	0.0024793	0.052308	-1.9406	269	336	0.99442	1
3	183954203	183954203	3:183954203_A/G_Synonymous:VWA5B2	605	1195	1	0.012397	0.053521	1.9307	269	336	0.99442	0.98214
18	74739022	74739022	18:74739022_T/C_Intron:MBP	605	765	1	0.36777	0.062569	-1.8622	269	336	0.60409	0.65476
12	57578673	57578673	12:57578673_A/G_Synonymous:LRP1	605	1183	1	0.022314	0.065012	1.8452	269	336	0.98699	0.97024
5	73981299	73981299	5:73981299_A/G_Nonsynonymous:HEXB	605	1202	1	0.0066116	0.067037	1.8314	269	336	0.99814	0.98958
15	75968921	75968921	15:75968921_A/G_Nonsynonymous:CSPG4	605	1206	1	0.0033058	0.07258	1.7955	269	336	1	0.99405
18	74764131	74764131	18:74764131_T/C_Intron:MBP	605	1206	1	0.0033058	0.07258	1.7955	269	336	1	0.99405
10	48371277	48371277	10:48371277_T/C_Synonymous:ZNF488	605	1061	1	0.12314	0.075109	1.7798	269	336	0.89591	0.86161
15	58256127	58256127	15:58256127_G/A_Nonsynonymous:ALDH1A2	605	673	1	0.4438	0.090628	1.6921	269	336	0.58364	0.53423
3	184103903	184103903	3:184103903_C/A_Synonymous:CHRD	605	1011	1	0.16446	0.099921	-1.6452	269	336	0.81599	0.85119
3	184216130	184216130	3:184216130_A/G_Intron:EIF2B5	605	1013	1	0.16281	0.10296	1.6307	269	336	0.85688	0.82143
1	17657534	17657534	1:17657534_C/T_Nonsynonymous:PADI4	605	685	1	0.43388	0.10355	-1.6279	269	336	0.54089	0.58631
1	17657616	17657616	1:17657616_T/C_Nonsynonymous:PADI4	605	685	1	0.43388	0.10355	-1.6279	269	336	0.54089	0.58631
1	225598018	225598018	1:225598018_G/A_Nonsynonymous:LBR	605	1199	1	0.0090909	0.10393	1.6261	269	336	0.99628	0.98661
15	58726744	58726744	15:58726744_C/G_Intron:LIPC	605	955	1	0.21074	0.10495	1.6213	269	336	0.81041	0.77232
17	17715101	17715101	17:17715101_A/G_Normal_Splice_Site:SREBF1	605	864	1	0.28595	0.11584	-1.5725	269	336	0.69145	0.73214
14	75472570	75472570	14:75472570_A/C_Nonsynonymous:EIF2B2	605	1207	1	0.0024793	0.12027	1.5536	269	336	1	0.99554
15	75968547	75968547	15:75968547_T/C_Synonymous:CSPG4	605	1207	1	0.0024793	0.12027	1.5536	269	336	1	0.99554
5	112154969	112154969	5:112154969_T/C_Synonymous:APC	605	1207	1	0.0024793	0.12027	1.5536	269	336	1	0.99554
5	60083166	60083166	5:60083166_G/A_Nonsynonymous:ELOVL7	605	1207	1	0.0024793	0.12027	1.5536	269	336	1	0.99554
9	2646492	2646492	9:2646492_G/A_Synonymous:VLDLR	605	1207	1	0.0024793	0.12027	1.5536	269	336	1	0.99554
15	58723675	58723675	15:58723675_T/C_Intron:LIPC	605	947	1	0.21736	0.1221	1.546	269	336	0.80297	0.76637
3	184020542	184020542	3:184020542_T/G_Synonymous:PSMD2	605	1035	1	0.14463	0.12637	-1.5286	269	336	0.83829	0.86905
3	183901281	183901281	3:183901281_T/C_Synonymous:AP2M1	605	996	1	0.17686	0.12655	-1.5278	269	336	0.80483	0.8378
22	30953280	30953280	22:30953280_A/G_Nonsynonymous:GAL3ST1	605	1181	1	0.023967	0.12891	-1.5184	269	336	0.9684	0.98214
3	183975365	183975365	3:183975365_C/T_Nonsynonymous:ECE2	605	1169	1	0.033884	0.13012	-1.5136	269	336	0.95725	0.97321
1	232007196	232007196	1:232007196_A/G_Intron:DISC1	605	654	1	0.4595	0.13805	-1.4831	269	336	0.51673	0.55952
4	107249244	107249244	4:107249244_C/G_Nonsynonymous:AIMP1	605	1194	1	0.013223	0.14116	-1.4715	269	336	0.98141	0.99107
2	118866000	118866000	2:118866000_C/G_Utr3:INSIG2	605	1197	1	0.010744	0.14479	1.4582	269	336	0.99442	0.98512
18	53296927	53296927	18:53296927_G/A_Intron:TCF4	605	635	1	0.47521	0.14655	-1.4518	269	336	0.50186	0.54315
11	16007446	16007446	11:16007446_C/T_Intron:SOX6	605	673	1	0.4438	0.14849	-1.4449	269	336	0.53346	0.5744
1	17660468	17660468	1:17660468_T/G_Nonsynonymous:PADI4	605	1192	1	0.014876	0.14901	-1.443	269	336	0.97955	0.98958
18	53194961	53194961	18:53194961_G/A_Intron:TCF4	605	1186	1	0.019835	0.1629	-1.3954	269	336	0.97398	0.98512
4	123814308	123814308	4:123814308_T/C_Synonymous:NUDT6	605	992	1	0.18017	0.16332	1.394	269	336	0.83829	0.80506
11	111747725	111747725	11:111747725_T/C_Synonymous:FDXACB1|RP11-108O10,8	605	1184	1	0.021488	0.16525	-1.3876	269	336	0.97212	0.98363
18	25532304	25532304	18:25532304_G/A_Nonsynonymous:CDH2	605	1172	1	0.031405	0.16637	-1.384	269	336	0.96097	0.9747
5	74017590	74017590	5:74017590_C/G_Synonymous:GFM2	605	1178	1	0.026446	0.16796	-1.3788	269	336	0.96654	0.97917
17	17735952	17735952	17:17735952_T/C_Intron:SREBF1	605	766	1	0.36694	0.16963	-1.3734	269	336	0.61152	0.6503
15	58635583	58635583	15:58635583_T/G_Intergenic	605	1059	1	0.12479	0.17424	1.3587	269	336	0.89033	0.8631
3	170171738	170171738	3:170171738_T/C_Intron:CLDN11	605	738	1	0.39008	0.19901	1.2844	269	336	0.63011	0.59375
3	183899832	183899832	3:183899832_T/C_Synonymous:AP2M1	605	973	1	0.19587	0.20099	-1.2787	269	336	0.7881	0.81696
21	34443252	34443252	21:34443252_G/C_Synonymous:OLIG1	605	1193	1	0.01405	0.20525	1.2667	269	336	0.99071	0.98214
5	74017499	74017499	5:74017499_T/C_Synonymous:GFM2	605	1062	1	0.12231	0.21066	-1.2518	269	336	0.86431	0.88839
4	55139771	55139771	4:55139771_C/T_Synonymous:PDGFRA	605	1094	1	0.095868	0.21729	-1.2338	269	336	0.89219	0.91369
1	231902912	231902912	1:231902912_T/C_Synonymous:DISC1	605	1206	1	0.0033058	0.21753	-1.2331	269	336	0.99442	0.99851
5	73986648	73986648	5:73986648_A/G_Intron:HEXB	605	743	1	0.38595	0.21974	-1.2272	269	336	0.5948	0.62946
7	44579180	44579180	7:44579180_C/G_Synonymous:NPC1L1	605	938	1	0.22479	0.22491	1.2136	269	336	0.79182	0.7619
17	27075334	27075334	17:27075334_A/G_Synonymous:TRAF4	605	1196	1	0.01157	0.22603	1.2107	269	336	0.99257	0.98512
18	21120444	21120444	18:21120444_A/G_Nonsynonymous:NPC1	605	608	1	0.49752	0.2291	-1.2027	269	336	0.48327	0.51786
18	53058238	53058238	18:53058238_A/G_Intron:TCF4	605	1177	1	0.027273	0.23063	-1.1987	269	336	0.96654	0.97768
18	53066328	53066328	18:53066328_C/A_Intron:TCF4	605	1177	1	0.027273	0.23063	-1.1987	269	336	0.96654	0.97768
3	170163474	170163474	3:170163474_G/A_Intron:CLDN11	605	1008	1	0.16694	0.23123	1.1972	269	336	0.84758	0.82143
4	23770218	23770218	4:23770218_T/C_Exon:RP11-380P13,1	605	1171	1	0.032231	0.2352	-1.1871	269	336	0.96097	0.97321
3	183976103	183976103	3:183976103_T/C_Synonymous:ECE2	605	1009	1	0.16612	0.23649	-1.1838	269	336	0.8197	0.84524
10	48370747	48370747	10:48370747_A/G_Nonsynonymous:ZNF488	605	1046	1	0.13554	0.24187	1.1703	269	336	0.87732	0.85417
1	17660499	17660499	1:17660499_G/C_Nonsynonymous:PADI4	605	647	1	0.46529	0.24723	-1.1571	269	336	0.51673	0.54911
1	17668609	17668609	1:17668609_T/C_Synonymous:PADI4	605	1152	1	0.047934	0.25069	-1.1487	269	336	0.94424	0.95833
18	32917644	32917644	18:32917644_T/C_Nonsynonymous:ZNF24	605	1108	1	0.084298	0.2669	-1.1102	269	336	0.9052	0.92411
2	95691596	95691596	2:95691596_A/G_Nonsynonymous:MAL	605	1205	1	0.0041322	0.269	1.1054	269	336	0.99814	0.99405
9	2635545	2635545	9:2635545_A/G_Synonymous:VLDLR	605	1205	1	0.0041322	0.269	1.1054	269	336	0.99814	0.99405
12	57577915	57577915	12:57577915_A/G_Nonsynonymous:LRP1	605	1204	1	0.0049587	0.27135	-1.1	269	336	0.99257	0.99702
22	42271363	42271363	22:42271363_T/C_Nonsynonymous:SREBF2	605	1204	1	0.0049587	0.27135	-1.1	269	336	0.99257	0.99702
3	184099050	184099050	3:184099050_A/G_Nonsynonymous:CHRD	605	1172	1	0.031405	0.29521	-1.0468	269	336	0.96283	0.97321
1	17674537	17674537	1:17674537_T/G_Synonymous:PADI4	604	845	0.99835	0.3005	0.29558	1.046	268	336	0.71455	0.6875
19	11238473	11238473	19:11238473_G/T_Intron:LDLR	605	630	1	0.47934	0.30194	1.0323	269	336	0.53717	0.50744
18	53210302	53210302	18:53210302_G/T_Intron:TCF4	605	1011	1	0.16446	0.30791	-1.0196	269	336	0.82342	0.84524
4	55127448	55127448	4:55127448_A/G_Synonymous:PDGFRA	605	1200	1	0.0082645	0.31876	-0.99701	269	336	0.98885	0.99405
15	77938853	77938853	15:77938853_A/G_Normal_Splice_Site:RP11-307C19,3	605	1182	1	0.02314	0.32062	-0.99319	269	336	0.97212	0.98065
15	77926103	77926103	15:77926103_T/C_Intron:LINGO1	605	1145	1	0.053719	0.32654	0.98112	269	336	0.95353	0.94048
22	51064039	51064039	22:51064039_C/G_Synonymous:ARSA	605	696	1	0.42479	0.32824	-0.97767	269	336	0.55948	0.5878
4	115544713	115544713	4:115544713_T/C_Synonymous:UGT8	605	1186	1	0.019835	0.32895	-0.97622	269	336	0.97584	0.98363
6	29626321	29626321	6:29626321_C/T_Intron:MOG	605	878	1	0.27438	0.33529	-0.9635	269	336	0.7119	0.73661
1	231899704	231899704	1:231899704_C/A_Intron:DISC1	605	940	1	0.22314	0.33618	-0.96175	269	336	0.76394	0.7872
11	111708280	111708280	11:111708280_A/G_Synonymous:ALG9	605	1192	1	0.014876	0.33631	-0.96149	269	336	0.98141	0.9881
1	231408091	231408091	1:231408091_G/A_Synonymous:GNPAT	605	1016	1	0.16033	0.33665	0.9608	269	336	0.8513	0.83036
11	61548796	61548796	11:61548796_A/G_Synonymous:C11orf9	605	1170	1	0.033058	0.35913	0.91702	269	336	0.97212	0.9628
3	12393125	12393125	3:12393125_G/C_Synonymous:PPARG	605	1042	1	0.13884	0.3728	-0.89123	269	336	0.8513	0.86905
6	29632318	29632318	6:29632318_A/G_Intron:MOG	605	879	1	0.27355	0.37301	-0.89085	269	336	0.71375	0.73661
6	29634003	29634003	6:29634003_G/C_Nonsynonymous:MOG	605	879	1	0.27355	0.37301	-0.89085	269	336	0.71375	0.73661
8	11684463	11684463	8:11684463_A/G_Intron:FDFT1	605	737	1	0.39091	0.37353	0.88988	269	336	0.62268	0.59821
1	55319902	55319902	1:55319902_T/C_Nonsynonymous:DHCR24	605	848	1	0.29917	0.3769	-0.88362	269	336	0.68773	0.71131
10	73589418	73589418	10:73589418_G/A_Intron:PSAP	605	714	1	0.40992	0.37919	0.87939	269	336	0.60409	0.57887
15	58396973	58396973	15:58396973_G/A_Intron:ALDH1A2	605	1195	1	0.012397	0.37974	0.87838	269	336	0.99071	0.98512
18	21140432	21140432	18:21140432_C/T_Synonymous:NPC1	605	680	1	0.43802	0.37997	0.87795	269	336	0.57621	0.5506
5	74648603	74648603	5:74648603_T/A_Intron:HMGCR	605	730	1	0.39669	0.38308	0.87224	269	336	0.6171	0.59226
10	48369749	48369749	10:48369749_T/C_Intron:ZNF488	605	844	1	0.30248	0.38816	0.86296	269	336	0.71004	0.6875
14	88452941	88452941	14:88452941_C/T_Synonymous:GALC	604	1201	0.99835	0.0057947	0.39256	0.85499	269	335	0.99628	0.99254
3	170204096	170204096	3:170204096_T/C_Nonsynonymous:SLC7A14	605	1203	1	0.0057851	0.39475	0.85103	269	336	0.99628	0.99256
10	134598628	134598628	10:134598628_A/G_Nonsynonymous:NKX6-2	605	1139	1	0.058678	0.39771	-0.84571	269	336	0.93494	0.94643
8	11666337	11666337	8:11666337_C/T_Nonsynonymous:FDFT1	605	1099	1	0.091736	0.40058	0.84059	269	336	0.91636	0.90179
19	11202306	11202306	19:11202306_T/G_Intron:LDLR	605	1102	1	0.089256	0.40085	0.8401	269	336	0.91822	0.90476
19	11210912	11210912	19:11210912_A/G_Nonsynonymous:LDLR	605	1088	1	0.10083	0.4054	0.83202	269	336	0.90706	0.89286
12	57567762	57567762	12:57567762_T/C_Synonymous:LRP1	605	778	1	0.35702	0.41146	-0.82133	269	336	0.63011	0.65327
20	21493018	21493018	20:21493018_G/C_Synonymous:NKX2-2	605	1178	1	0.026446	0.41538	0.81446	269	336	0.9777	0.97024
5	74655726	74655726	5:74655726_T/C_Intron:HMGCR	605	729	1	0.39752	0.41922	0.80778	269	336	0.61524	0.59226
5	73985215	73985215	5:73985215_G/A_Synonymous:HEXB	605	964	1	0.20331	0.42373	-0.79997	269	336	0.78625	0.80506
10	73579575	73579575	10:73579575_T/C_Nonsynonymous:PSAP	605	1206	1	0.0033058	0.43191	0.78593	269	336	0.99814	0.99554
11	71906438	71906438	11:71906438_A/G_Nonsynonymous:FOLR1	605	1206	1	0.0033058	0.43191	0.78593	269	336	0.99814	0.99554
1	17666222	17666222	1:17666222_T/G_Nonsynonymous:PADI4	605	1206	1	0.0033058	0.43191	0.78593	269	336	0.99814	0.99554
15	78461324	78461324	15:78461324_A/G_Nonsynonymous:IDH3A	605	1206	1	0.0033058	0.43191	0.78593	269	336	0.99814	0.99554
18	25543452	25543452	18:25543452_G/T_Synonymous:CDH2	605	1206	1	0.0033058	0.43191	0.78593	269	336	0.99814	0.99554
2	61258816	61258816	2:61258816_A/G_Synonymous:PEX13	605	1206	1	0.0033058	0.43191	0.78593	269	336	0.99814	0.99554
3	183957585	183957585	3:183957585_T/C_Synonymous:VWA5B2	605	1206	1	0.0033058	0.43191	0.78593	269	336	0.99814	0.99554
4	23886388	23886388	4:23886388_T/C_Stop_Gain:PPARGC1A	605	1206	1	0.0033058	0.43191	0.78593	269	336	0.99814	0.99554
10	48371386	48371386	10:48371386_T/C_Nonsynonymous:ZNF488	605	1207	1	0.0024793	0.43784	-0.77585	269	336	0.99628	0.99851
1	110050250	110050250	1:110050250_T/G_Nonsynonymous:AMIGO1	605	1207	1	0.0024793	0.43784	-0.77585	269	336	0.99628	0.99851
12	5603607	5603607	12:5603607_T/C_Nonsynonymous:NTF3	605	1207	1	0.0024793	0.43784	-0.77585	269	336	0.99628	0.99851
1	45363092	45363092	1:45363092_T/C_Synonymous:EIF2B3	605	1207	1	0.0024793	0.43784	-0.77585	269	336	0.99628	0.99851
14	88431969	88431969	14:88431969_C/T_Synonymous:GALC	605	1207	1	0.0024793	0.43784	-0.77585	269	336	0.99628	0.99851
15	75975061	75975061	15:75975061_T/C_Synonymous:CSPG4	605	1207	1	0.0024793	0.43784	-0.77585	269	336	0.99628	0.99851
19	45411110	45411110	19:45411110_G/A_Nonsynonymous:APOE	605	1207	1	0.0024793	0.43784	-0.77585	269	336	0.99628	0.99851
3	170198903	170198903	3:170198903_C/G_Nonsynonymous:SLC7A14	605	1207	1	0.0024793	0.43784	-0.77585	269	336	0.99628	0.99851
5	74646765	74646765	5:74646765_C/A_Synonymous:HMGCR	605	1207	1	0.0024793	0.43784	-0.77585	269	336	0.99628	0.99851
7	133171749	133171749	7:133171749_G/A_Intron:EXOC4	605	1207	1	0.0024793	0.43784	-0.77585	269	336	0.99628	0.99851
17	29623288	29623288	17:29623288_T/C_Synonymous:OMG	605	1014	1	0.16198	0.4408	-0.77085	269	336	0.829	0.84524
15	78017361	78017361	15:78017361_C/T_Intron:LINGO1	605	617	1	0.49008	0.4416	0.7695	269	336	0.5223	0.5
18	21112206	21112206	18:21112206_T/C_Synonymous:NPC1	605	1183	1	0.022314	0.44409	0.7653	269	336	0.98141	0.9747
3	183995341	183995341	3:183995341_A/G_Intron:ECE2|EIF2B5	605	640	1	0.47107	0.4444	0.76479	269	336	0.54089	0.51935
2	1925993	1925993	2:1925993_A/G_Intron:MYT1L	605	1084	1	0.10413	0.45176	0.75249	269	336	0.90335	0.88988
22	51065361	51065361	22:51065361_A/C_Synonymous:ARSA	605	1110	1	0.082645	0.45622	0.74509	269	336	0.92379	0.9122
3	39555580	39555580	3:39555580_G/A_Utr3:MOBP	605	1005	1	0.16942	0.45864	-0.74108	269	336	0.82156	0.8378
5	73992881	73992881	5:73992881_G/A_Synonymous:HEXB	605	1029	1	0.14959	0.46167	-0.7361	269	336	0.84201	0.85714
15	58746830	58746830	15:58746830_C/T_Intron:LIPC|RP11-355N15,1	605	870	1	0.28099	0.46621	-0.72866	269	336	0.70818	0.72768
1	17420146	17420146	1:17420146_T/C_Synonymous:PADI2	605	1205	1	0.0041322	0.48265	-0.70205	269	336	0.99442	0.99702
1	231829983	231829983	1:231829983_T/G_Synonymous:DISC1	605	1205	1	0.0041322	0.48265	-0.70205	269	336	0.99442	0.99702
12	57599365	57599365	12:57599365_C/G_Synonymous:LRP1	605	1205	1	0.0041322	0.48265	-0.70205	269	336	0.99442	0.99702
2	158182141	158182141	2:158182141_A/G_Synonymous:ERMN	605	1205	1	0.0041322	0.48265	-0.70205	269	336	0.99442	0.99702
15	78466127	78466127	15:78466127_G/A_Nonsynonymous:ACSBG1	605	625	1	0.48347	0.48326	0.70107	269	336	0.52788	0.50744
3	170198942	170198942	3:170198942_T/C_Synonymous:SLC7A14	605	1195	1	0.012397	0.48387	-0.70009	269	336	0.98513	0.98958
12	57569339	57569339	12:57569339_T/C_Nonsynonymous:LRP1	605	1203	1	0.0057851	0.4971	-0.67906	269	336	0.99257	0.99554
10	48371397	48371397	10:48371397_T/C_Nonsynonymous:ZNF488	605	1201	1	0.007438	0.49985	-0.67472	269	336	0.99071	0.99405
19	45412079	45412079	19:45412079_T/C_Synonymous:APOE	605	1131	1	0.065289	0.50329	-0.66933	269	336	0.92937	0.93899
14	88450770	88450770	14:88450770_T/C_Nonsynonymous:GALC	605	1127	1	0.068595	0.50709	0.66337	269	336	0.9368	0.92708
4	23801187	23801187	4:23801187_T/C_Intron:PPARGC1A	605	642	1	0.46942	0.52376	0.63756	269	336	0.54089	0.52232
5	74651084	74651084	5:74651084_C/T_Intron:HMGCR	605	678	1	0.43967	0.5279	0.63121	269	336	0.57063	0.55208
15	75970070	75970070	15:75970070_T/C_Synonymous:CSPG4	605	705	1	0.41736	0.52936	-0.62899	269	336	0.57249	0.59077
1	231829752	231829752	1:231829752_A/G_Nonsynonymous:DISC1	605	1205	1	0.0041322	0.55342	-0.59264	269	336	0.99442	0.99702
3	170494409	170494409	3:170494409_G/A_Intron:CLDN11	605	831	1	0.31322	0.55563	0.58935	269	336	0.69517	0.68006
6	29634012	29634012	6:29634012_A/G_Nonsynonymous:MOG	605	1107	1	0.085124	0.56047	0.58215	269	336	0.92007	0.91071
15	75969335	75969335	15:75969335_A/G_Nonsynonymous:CSPG4	605	997	1	0.17603	0.56273	0.57879	269	336	0.83086	0.81845
15	58683366	58683366	15:58683366_T/C_Intergenic	605	743	1	0.38595	0.57012	0.56787	269	336	0.62268	0.60714
1	232144598	232144598	1:232144598_T/A_Synonymous:DISC1	605	820	1	0.32231	0.57958	-0.554	269	336	0.66914	0.68452
15	58680954	58680954	15:58680954_A/G_Intergenic	605	741	1	0.3876	0.57999	0.5534	269	336	0.62082	0.60565
14	74947404	74947404	14:74947404_A/G_Nonsynonymous:NPC2	605	1204	1	0.0049587	0.5814	0.55135	269	336	0.99628	0.99405
20	62838958	62838958	20:62838958_T/C_Nonsynonymous:MYT1	605	1204	1	0.0049587	0.5814	0.55135	269	336	0.99628	0.99405
3	184076765	184076765	3:184076765_A/G_Nonsynonymous:CLCN2	605	1204	1	0.0049587	0.5814	0.55135	269	336	0.99628	0.99405
15	58519664	58519664	15:58519664_T/C_Intron:ALDH1A2	605	945	1	0.21901	0.58697	0.54323	269	336	0.7881	0.7753
1	231954101	231954101	1:231954101_A/G_Nonsynonymous:DISC1	605	1011	1	0.16446	0.59059	0.53799	269	336	0.84201	0.83036
1	225598675	225598675	1:225598675_A/G_Intron:LBR	605	1158	1	0.042975	0.59101	-0.53738	269	336	0.95353	0.95982
15	58678512	58678512	15:58678512_A/G_Intergenic	605	868	1	0.28264	0.59544	-0.53096	269	336	0.71004	0.72321
9	2640759	2640759	9:2640759_C/T_Intron:VLDLR	605	1140	1	0.057851	0.59853	0.52652	269	336	0.9461	0.93899
14	88442712	88442712	14:88442712_A/G_Nonsynonymous:GALC	605	1033	1	0.14628	0.60087	-0.52315	269	336	0.84758	0.85863
2	61275771	61275771	2:61275771_G/C_Synonymous:PEX13	605	1160	1	0.041322	0.60696	-0.51442	269	336	0.95539	0.96131
1	231816842	231816842	1:231816842_T/C_Intron:DISC1	605	692	1	0.4281	0.61022	0.50976	269	336	0.57993	0.56548
15	58687880	58687880	15:58687880_T/C_Intergenic	605	634	1	0.47603	0.62247	0.49236	269	336	0.5316	0.51786
12	23946146	23946146	12:23946146_T/C_Intron:SOX5	605	1085	1	0.10331	0.64397	-0.46216	269	336	0.89219	0.9003
1	232144887	232144887	1:232144887_G/A_Utr3:DISC1	605	818	1	0.32397	0.65469	-0.44726	269	336	0.66914	0.68155
15	58674695	58674695	15:58674695_G/C_Intergenic	605	853	1	0.29504	0.6592	-0.44101	269	336	0.69888	0.70982
22	30951226	30951226	22:30951226_T/C_Synonymous:GAL3ST1	601	1194	0.99339	0.0066556	0.67746	0.41593	269	332	0.99442	0.99247
11	61537778	61537778	11:61537778_A/G_Synonymous:C11orf9	605	1202	1	0.0066116	0.68992	0.39896	269	336	0.99442	0.99256
6	29629774	29629774	6:29629774_G/A_Intron:MOG	605	1183	1	0.022314	0.69049	0.39819	269	336	0.97955	0.97619
1	231844347	231844347	1:231844347_C/A_Intron:DISC1	605	774	1	0.36033	0.69143	-0.39692	269	336	0.63383	0.64435
12	57539082	57539082	12:57539082_T/C_Synonymous:LRP1	605	1183	1	0.022314	0.69339	-0.39426	269	336	0.97584	0.97917
12	5603632	5603632	12:5603632_C/T_Synonymous:NTF3	605	620	1	0.4876	0.69421	0.39315	269	336	0.51859	0.50744
11	121177865	121177865	11:121177865_G/A_Synonymous:SC5DL	605	1207	1	0.0024793	0.69736	0.38889	269	336	0.99814	0.99702
11	71906955	71906955	11:71906955_T/C_Nonsynonymous:FOLR1	605	1207	1	0.0024793	0.69736	0.38889	269	336	0.99814	0.99702
12	57587039	57587039	12:57587039_A/G_Synonymous:LRP1	605	1207	1	0.0024793	0.69736	0.38889	269	336	0.99814	0.99702
15	78466028	78466028	15:78466028_T/C_Nonsynonymous:ACSBG1	605	1207	1	0.0024793	0.69736	0.38889	269	336	0.99814	0.99702
15	78487042	78487042	15:78487042_T/C_Synonymous:ACSBG1	605	1207	1	0.0024793	0.69736	0.38889	269	336	0.99814	0.99702
17	3386869	3386869	17:3386869_C/T_Synonymous:ASPA	605	1207	1	0.0024793	0.69736	0.38889	269	336	0.99814	0.99702
19	11233940	11233940	19:11233940_A/G_Synonymous:LDLR	605	1207	1	0.0024793	0.69736	0.38889	269	336	0.99814	0.99702
3	170150360	170150360	3:170150360_T/C_Nonsynonymous:CLDN11	605	1207	1	0.0024793	0.69736	0.38889	269	336	0.99814	0.99702
3	183906916	183906916	3:183906916_T/C_Synonymous:ABCF3	605	1207	1	0.0024793	0.69736	0.38889	269	336	0.99814	0.99702
7	44579475	44579475	7:44579475_A/G_Nonsynonymous:NPC1L1	605	1207	1	0.0024793	0.69736	0.38889	269	336	0.99814	0.99702
22	51064416	51064416	22:51064416_C/T_Synonymous:ARSA	605	1070	1	0.1157	0.69977	0.38564	269	336	0.88848	0.88095
12	57527283	57527283	12:57527283_C/T_Intron:LRP1	605	711	1	0.4124	0.70923	-0.37289	269	336	0.58178	0.59226
12	23923719	23923719	12:23923719_T/C_Intron:SOX5	605	598	1	0.49421	0.71624	0.36348	269	336	0.5	0.48958
7	44579335	44579335	7:44579335_T/C_Nonsynonymous:NPC1L1	605	1202	1	0.0066116	0.72157	0.35636	269	336	0.99442	0.99256
7	44555699	44555699	7:44555699_A/T_Nonsynonymous:NPC1L1	605	1200	1	0.0082645	0.72235	-0.35532	269	336	0.99071	0.99256
9	2643709	2643709	9:2643709_T/C_Nonsynonymous:VLDLR	605	1200	1	0.0082645	0.72235	-0.35532	269	336	0.99071	0.99256
10	98115019	98115019	10:98115019_T/C_Nonsynonymous:OPALIN	605	1195	1	0.012397	0.72467	0.35222	269	336	0.98885	0.98661
1	231830295	231830295	1:231830295_T/C_Nonsynonymous:DISC1	605	818	1	0.32397	0.72953	-0.34575	269	336	0.671	0.68006
6	29628883	29628883	6:29628883_C/G_Intron:MOG	605	1039	1	0.14132	0.74238	0.3287	269	336	0.86245	0.85565
12	23788075	23788075	12:23788075_G/A_Intron:SOX5	605	682	1	0.43636	0.74364	0.32703	269	336	0.56877	0.55952
22	42276742	42276742	22:42276742_C/G_Synonymous:SREBF2	605	910	1	0.24793	0.74659	0.32314	269	336	0.75651	0.74851
11	16403511	16403511	11:16403511_C/T_Intron:SOX6	603	1081	0.99669	0.10365	0.7503	-0.31825	267	336	0.89326	0.89881
1	225607144	225607144	1:225607144_C/T_Nonsynonymous:LBR	605	1003	1	0.17107	0.75653	-0.31004	269	336	0.82528	0.83185
22	42293140	42293140	22:42293140_C/G_Synonymous:SREBF2	605	1117	1	0.07686	0.75936	0.30632	269	336	0.92565	0.92113
3	39553788	39553788	3:39553788_G/A_Intron:MOBP	605	1189	1	0.017355	0.76704	-0.29625	269	336	0.98141	0.98363
16	23409440	23409440	16:23409440_A/G_Synonymous:COG7	605	1179	1	0.02562	0.77127	0.29072	269	336	0.97584	0.97321
15	78530940	78530940	15:78530940_G/A_Intron:ACSBG1	605	678	1	0.43967	0.77288	0.28861	269	336	0.56506	0.55655
10	79769647	79769647	10:79769647_T/G_Nonsynonymous:POLR3A	605	1200	1	0.0082645	0.77459	0.28638	269	336	0.99257	0.99107
1	17413152	17413152	1:17413152_T/C_Synonymous:PADI2	605	1200	1	0.0082645	0.77459	0.28638	269	336	0.99257	0.99107
12	57589067	57589067	12:57589067_T/C_Synonymous:LRP1	605	1200	1	0.0082645	0.77459	0.28638	269	336	0.99257	0.99107
18	21116665	21116665	18:21116665_T/C_Synonymous:NPC1	605	1200	1	0.0082645	0.77459	0.28638	269	336	0.99257	0.99107
19	35790493	35790493	19:35790493_A/G_Nonsynonymous:MAG	605	1200	1	0.0082645	0.77459	0.28638	269	336	0.99257	0.99107
19	36398414	36398414	19:36398414_T/G_Nonsynonymous:TYROBP	605	1200	1	0.0082645	0.77459	0.28638	269	336	0.99257	0.99107
6	29638425	29638425	6:29638425_T/C_Intron:MOG	605	1193	1	0.01405	0.7821	0.27659	269	336	0.98699	0.98512
16	23428402	23428402	16:23428402_C/T_Synonymous:COG7	605	1204	1	0.0049587	0.78385	-0.27431	269	336	0.99442	0.99554
16	8905010	8905010	16:8905010_T/C_Nonsynonymous:PMM2	605	1204	1	0.0049587	0.78385	-0.27431	269	336	0.99442	0.99554
18	74728823	74728823	18:74728823_A/G_Nonsynonymous:MBP	605	1178	1	0.026446	0.78463	-0.27329	269	336	0.97212	0.9747
19	45854919	45854919	19:45854919_C/A_Stop_Gain:ERCC2	605	787	1	0.34959	0.79739	0.25672	269	336	0.65428	0.64732
7	133620982	133620982	7:133620982_C/T_Intron:EXOC4	605	720	1	0.40496	0.80211	-0.25061	269	336	0.59108	0.59821
1	17668563	17668563	1:17668563_A/G_Synonymous:PADI4	605	1004	1	0.17025	0.80566	0.24603	269	336	0.83271	0.82738
19	11222300	11222300	19:11222300_A/G_Synonymous:LDLR	605	1160	1	0.041322	0.81935	-0.22838	269	336	0.95725	0.95982
18	53010332	53010332	18:53010332_G/A_Intron:TCF4	605	729	1	0.39752	0.82198	0.22499	269	336	0.60595	0.5997
1	231830364	231830364	1:231830364_A/G_Nonsynonymous:DISC1	605	1206	1	0.0033058	0.82307	-0.2236	269	336	0.99628	0.99702
15	48444430	48444430	15:48444430_T/G_Essential_Splice_Site:MYEF2	605	1206	1	0.0033058	0.82307	-0.2236	269	336	0.99628	0.99702
17	3379463	3379463	17:3379463_G/A_Nonsynonymous:ASPA	605	1206	1	0.0033058	0.82307	-0.2236	269	336	0.99628	0.99702
18	21140411	21140411	18:21140411_C/T_Synonymous:NPC1	605	1206	1	0.0033058	0.82307	-0.2236	269	336	0.99628	0.99702
3	41288466	41288466	3:41288466_T/C_Nonsynonymous:ULK4	605	1206	1	0.0033058	0.82307	-0.2236	269	336	0.99628	0.99702
5	112179153	112179153	5:112179153_C/G_Nonsynonymous:APC	605	1206	1	0.0033058	0.82307	-0.2236	269	336	0.99628	0.99702
6	29627222	29627222	6:29627222_T/G_Nonsynonymous:MOG	605	1206	1	0.0033058	0.82307	-0.2236	269	336	0.99628	0.99702
20	22562674	22562674	20:22562674_T/C_Synonymous:FOXA2	605	1036	1	0.1438	0.82696	0.21861	269	336	0.85874	0.85417
3	183908978	183908978	3:183908978_C/G_Synonymous:ABCF3	605	1193	1	0.01405	0.82705	-0.21849	269	336	0.98513	0.98661
5	112176756	112176756	5:112176756_A/T_Synonymous:APC	605	966	1	0.20165	0.82946	0.21539	269	336	0.80112	0.79613
1	110050180	110050180	1:110050180_T/C_Synonymous:AMIGO1	605	1205	1	0.0041322	0.84019	0.20165	269	336	0.99628	0.99554
3	184037533	184037533	3:184037533_T/C_Nonsynonymous:EIF4G1	605	1205	1	0.0041322	0.84019	0.20165	269	336	0.99628	0.99554
3	184045397	184045397	3:184045397_C/G_Nonsynonymous:EIF4G1	605	1205	1	0.0041322	0.84019	0.20165	269	336	0.99628	0.99554
19	45410002	45410002	19:45410002_T/C_Intron:APOE	605	1007	1	0.16777	0.84162	0.19983	269	336	0.83457	0.83036
10	79745881	79745881	10:79745881_C/T_Synonymous:POLR3A	605	1198	1	0.0099174	0.84392	0.19688	269	336	0.99071	0.98958
1	232155151	232155151	1:232155151_C/A_Intron:DISC1	605	1175	1	0.028926	0.84835	0.19123	269	336	0.97212	0.97024
15	58476281	58476281	15:58476281_T/C_Nonsynonymous:AQP9	605	1159	1	0.042149	0.84848	0.19106	269	336	0.95911	0.95685
5	79521704	79521704	5:79521704_G/A_Intron:SERINC5	605	689	1	0.43058	0.84942	0.18985	269	336	0.57249	0.56696
22	30953295	30953295	22:30953295_A/G_Nonsynonymous:GAL3ST1	605	849	1	0.29835	0.85072	-0.1882	269	336	0.69888	0.70387
3	183976241	183976241	3:183976241_G/A_Synonymous:ECE2	604	974	0.99835	0.19371	0.85094	0.18792	269	335	0.80855	0.80448
4	123747942	123747942	4:123747942_G/C_Synonymous:FGF2	605	1206	1	0.0033058	0.8553	-0.18237	269	336	0.99628	0.99702
1	232144739	232144739	1:232144739_C/G_Utr3:DISC1	605	1184	1	0.021488	0.85922	-0.17737	269	336	0.9777	0.97917
16	8906914	8906914	16:8906914_C/A_Synonymous:PMM2	605	1184	1	0.021488	0.85922	-0.17737	269	336	0.9777	0.97917
1	17668509	17668509	1:17668509_T/C_Nonsynonymous:PADI4	605	1166	1	0.036364	0.86236	0.17338	269	336	0.96468	0.9628
7	133136872	133136872	7:133136872_T/C_Intron:EXOC4	605	622	1	0.48595	0.86799	0.16621	269	336	0.51673	0.5119
3	183953972	183953972	3:183953972_A/G_Synonymous:VWA5B2	605	882	1	0.27107	0.87589	-0.15618	269	336	0.72677	0.73065
2	27590038	27590038	2:27590038_C/G_Synonymous:EIF2B4	605	1175	1	0.028926	0.88152	-0.14905	269	336	0.97026	0.97173
15	58688467	58688467	15:58688467_C/G_Intergenic	605	601	1	0.49669	0.88321	-0.14691	269	336	0.49442	0.49851
18	21124945	21124945	18:21124945_G/C_Synonymous:NPC1	605	792	1	0.34545	0.88701	-0.14208	269	336	0.65242	0.65625
11	111724133	111724133	11:111724133_T/C_Synonymous:ALG9	605	774	1	0.36033	0.88788	-0.14098	269	336	0.63755	0.64137
6	29625001	29625001	6:29625001_A/G_Synonymous:MOG	605	999	1	0.17438	0.89954	0.12624	269	336	0.82714	0.8244
11	111747587	111747587	11:111747587_T/C_Synonymous:FDXACB1|RP11-108O10,8	605	1196	1	0.01157	0.90264	0.12232	269	336	0.98885	0.9881
3	183963381	183963381	3:183963381_C/T_Synonymous:ALG3	605	1196	1	0.01157	0.90264	0.12232	269	336	0.98885	0.9881
6	29635928	29635928	6:29635928_A/G_Intron:MOG	605	945	1	0.21901	0.90518	0.11912	269	336	0.78253	0.77976
3	183908982	183908982	3:183908982_A/G_Nonsynonymous:ABCF3	605	1177	1	0.027273	0.90614	-0.11791	269	336	0.97212	0.97321
5	74652199	74652199	5:74652199_C/T_Nonsynonymous:HMGCR	605	1177	1	0.027273	0.909	-0.1143	269	336	0.97212	0.97321
1	17395480	17395480	1:17395480_C/T_Utr3:PADI2	605	742	1	0.38678	0.91398	-0.10802	269	336	0.61152	0.61458
3	184039666	184039666	3:184039666_A/G_Nonsynonymous:EIF4G1	605	898	1	0.25785	0.9223	0.097539	269	336	0.74349	0.74107
18	21140367	21140367	18:21140367_T/C_Nonsynonymous:NPC1	605	1188	1	0.018182	0.92403	-0.095359	269	336	0.98141	0.98214
11	111749349	111749349	11:111749349_A/T_Nonsynonymous:FDXACB1|RP11-108O10,8	605	1013	1	0.16281	0.92611	0.092745	269	336	0.83829	0.83631
20	21494184	21494184	20:21494184_A/G_Nonsynonymous:NKX2-2	605	1108	1	0.084298	0.94259	0.072009	269	336	0.91636	0.91518
5	112178795	112178795	5:112178795_T/C_Nonsynonymous:APC	605	1170	1	0.033058	0.94505	-0.068928	269	336	0.96654	0.96726
4	123814164	123814164	4:123814164_T/C_Nonsynonymous:NUDT6	605	1199	1	0.0090909	0.94674	-0.066802	269	336	0.99071	0.99107
4	23814707	23814707	4:23814707_A/G_Synonymous:PPARGC1A	605	1167	1	0.035537	0.96977	0.037893	269	336	0.96468	0.96429
15	77963887	77963887	15:77963887_G/A_Intron:LINGO1	605	898	1	0.25785	0.97134	-0.035924	269	336	0.74164	0.74256
3	183861243	183861243	3:183861243_C/T_Nonsynonymous:EIF2B5	605	826	1	0.31736	0.97434	-0.03217	269	336	0.68216	0.68304
7	133335176	133335176	7:133335176_G/T_Intron:EXOC4	605	927	1	0.23388	0.9807	-0.024188	269	336	0.7658	0.76637
11	16274295	16274295	11:16274295_A/G_Intron:SOX6	605	738	1	0.39008	0.98755	-0.015598	269	336	0.60967	0.61012
14	88407888	88407888	14:88407888_G/A_Synonymous:GALC	605	603	1	0.49835	0.9899	-0.012658	269	336	0.49814	0.49851
6	29633775	29633775	6:29633775_A/G_Intron:MOG	605	1174	1	0.029752	0.99818	0.0022865	269	336	0.97026	0.97024
12	57598512	57598512	12:57598512_A/G_Synonymous:LRP1	605	1201	1	0.007438	0.99911	0.0011169	269	336	0.99257	0.99256
