# Supplementary material for: Genetic variation in 117 myelination-related genes in schizophrenia: Replication of association to lipid biosynthesis genes
Source: Sci Rep. 2018 May 2;8:6915. doi: 10.1038/s41598-018-25280-4 (PMC5931982; doi:10.1038/s41598-018-25280-4)
Supplement: Supplementary file 4 — Supplementary Dataset 4 [file 41598_2018_25280_MOESM4_ESM.xlsx]

## Sheet: Swedish_common_test.epacts
#CHROM	BEGIN	END	MARKER_ID	NS	AC	CALLRATE	MAF	PVALUE	SCORE	NS.CASE	NS.CTRL	AF.CASE	AF.CTRL
10	48371220	48371220	10:48371220_T/C_Nonsynonymous:ZNF488	5063	14	1	0.0013826	0.001284	-3.2195	2536	2527	0.00019716	0.0025722
2	198362018	198362018	2:198362018_T/C_Synonymous:HSPD1	5063	6494	1	0.35868	0.0018273	3.117	2536	2527	0.65674	0.62584
22	38369976	38369976	22:38369976_A/G_Synonymous:SOX10	5063	6417	1	0.36628	0.0019945	3.0911	2536	2527	0.64866	0.61872
1	17660499	17660499	1:17660499_G/C_Nonsynonymous:PADI4	5063	5507	1	0.45615	0.0022317	3.0575	2536	2527	0.55856	0.52909
5	112178805	112178805	5:112178805_G/A_Nonsynonymous:APC	5063	15	1	0.0014813	0.0039454	2.8825	2536	2527	0.0025631	0.00039573
5	74009327	74009327	5:74009327_A/G_Normal_Splice_Site:HEXB	5063	1028	1	0.10152	0.0048881	-2.8143	2536	2527	0.09306	0.11001
5	112179359	112179359	5:112179359_G/A_Nonsynonymous:APC	5063	69	1	0.0068141	0.0051586	-2.797	2536	2527	0.0045347	0.0091017
12	57548466	57548466	12:57548466_C/T_Synonymous:LRP1	5063	26	1	0.0025676	0.0059326	-2.7515	2536	2527	0.001183	0.0039573
11	61539170	61539170	11:61539170_C/T_Synonymous:C11orf9	5063	12	1	0.0011851	0.0063671	-2.7283	2536	2527	0.00019716	0.0021765
17	27076072	27076072	17:27076072_G/A_Nonsynonymous:TRAF4	5063	23	1	0.0022714	0.0063962	-2.7267	2536	2527	0.0009858	0.0035615
20	62838958	62838958	20:62838958_G/A_Nonsynonymous:MYT1	5063	132	1	0.013036	0.0065914	-2.7168	2536	2527	0.009858	0.016225
20	62839389	62839392	20:62839389_AGAG/A_CodonLoss:MYT1	5063	14	1	0.0013826	0.007079	2.6931	2536	2527	0.0023659	0.00039573
3	170204096	170204096	3:170204096_G/A_Nonsynonymous:SLC7A14	5063	59	1	0.0058266	0.0072891	2.6833	2536	2527	0.0078864	0.0037594
X	48382174	48382174	X:48382174_G/T_Synonymous:EBP	5063	1152	1	0.11377	0.0078323	-2.6592	2536	2527	0.1181	0.10942
11	61545842	61545842	11:61545842_C/T_Intron:C11orf9|RP11-467L20.9	5063	192	1	0.018961	0.0087526	-2.6216	2536	2527	0.015379	0.022556
3	184025713	184025713	3:184025713_C/T_Synonymous:PSMD2	5063	28	1	0.0027652	0.0087636	-2.6211	2536	2527	0.0013801	0.0041551
1	231408091	231408091	1:231408091_A/G_Nonsynonymous:GNPAT	5063	1547	1	0.15278	0.0091672	2.6058	2536	2527	0.16187	0.14365
1	225609884	225609884	1:225609884_A/G_Synonymous:LBR	5063	7767	1	0.23296	0.010621	-2.5549	2536	2527	0.75651	0.7776
15	75981371	75981371	15:75981371_T/C_Nonsynonymous:CSPG4	5063	54	1	0.0053328	0.011115	-2.5391	2536	2527	0.0035489	0.0071231
12	57589784	57589784	12:57589784_A/C_Nonsynonymous:LRP1	5063	9942	1	0.018171	0.012643	2.4937	2536	2527	0.98659	0.97705
1	225603029	225603029	1:225603029_T/C_Synonymous:LBR	5063	220	1	0.021726	0.013661	-2.4661	2536	2527	0.018139	0.025326
11	71155153	71155153	11:71155153_A/G_Synonymous:DHCR7	5063	2905	1	0.28689	0.01424	2.4511	2536	2527	0.29988	0.27384
20	62859298	62859298	20:62859298_C/T_Synonymous:MYT1	5063	53	1	0.0052341	0.015056	-2.431	2536	2527	0.0035489	0.0069252
17	17718146	17718146	17:17718146_C/A_Normal_Splice_Site:SREBF1	5063	16	1	0.0015801	0.015442	2.4218	2536	2527	0.0025631	0.00059359
4	55155179	55155179	4:55155179_C/T_Synonymous:FIP1L1|PDGFRA	5063	61	1	0.0060241	0.01557	-2.4188	2536	2527	0.0041404	0.0079145
22	30951948	30951948	22:30951948_G/A_Synonymous:GAL3ST1	5063	340	1	0.033577	0.015841	-2.4126	2536	2527	0.029377	0.037792
3	183883262	183883262	3:183883262_C/T_Nonsynonymous:DVL3	5063	15	1	0.0014813	0.016072	-2.4073	2536	2527	0.00059148	0.0023744
19	35786868	35786868	19:35786868_C/T_Synonymous:MAG	5063	2409	1	0.2379	0.016317	2.4018	2536	2527	0.24763	0.22814
12	103352171	103352171	12:103352171_CGCAGCAGCAGCAGCA/CGCAGCAGCA,C,CGCAGCAGCAGCAGCAGCAGCA,CGCAGCAGCAGCA,CGCAGCAGCAGCAGCAGCA,CGCAGCAGCAGCAGCAGCAGCAGCA_CodonLoss:ASCL1	5063	30	1	0.0029627	0.018365	2.3582	2536	2527	0.0059148	0
20	62839395	62839395	20:62839395_G/A_Synonymous:MYT1	5063	12	1	0.0011851	0.019565	2.3346	2536	2527	0.0019716	0.00039573
19	11221457	11221457	19:11221457_G/C_Intron:LDLR	5063	4418	1	0.4363	0.020016	2.326	2536	2527	0.44696	0.4256
22	30953280	30953280	22:30953280_C/T_Nonsynonymous:GAL3ST1	5063	338	1	0.033379	0.021258	-2.3034	2536	2527	0.029377	0.037396
5	112175770	112175770	5:112175770_G/A_Synonymous:APC	5063	6380	1	0.36994	0.022188	-2.2871	2536	2527	0.61869	0.64147
12	5603632	5603632	12:5603632_G/A,T_Synonymous:NTF3	5063	5013	1	0.49506	0.023069	2.2723	2536	2527	0.50631	0.48378
7	44553238	44553238	7:44553238_A/G_Synonymous:NPC1L1	5063	2129	1	0.21025	0.023326	2.268	2536	2527	0.21905	0.20142
3	184025306	184025306	3:184025306_G/A_Synonymous:PSMD2	5063	75	1	0.0074067	0.023995	2.2572	2536	2527	0.0092666	0.0055402
5	73992881	73992881	5:73992881_A/G_Nonsynonymous:HEXB	5063	1562	1	0.15426	0.0245	2.2492	2536	2527	0.16246	0.14602
19	35786329	35786329	19:35786329_A/G_Synonymous:MAG	5063	14	1	0.0013826	0.024791	-2.2446	2536	2527	0.00059148	0.0021765
3	184071063	184071063	3:184071063_G/C_Nonsynonymous:CLCN2	5063	5409	1	0.46583	0.026312	2.2216	2536	2527	0.54495	0.52335
1	17410253	17410253	1:17410253_G/A_Stop_Gain:PADI2	5063	25	1	0.0024689	0.026997	2.2116	2536	2527	0.0035489	0.001385
3	184039666	184039666	3:184039666_A/G_Nonsynonymous:EIF4G1	5063	7267	1	0.28234	0.027082	2.2103	2536	2527	0.72772	0.70756
1	45444038	45444038	1:45444038_G/A_Synonymous:EIF2B3	5063	2426	1	0.23958	0.027416	-2.2055	2536	2527	0.23028	0.24891
11	71155129	71155129	11:71155129_G/A_Synonymous:DHCR7	5063	618	1	0.061031	0.027889	2.1988	2536	2527	0.066246	0.055797
15	75980704	75980704	15:75980704_A/C_Nonsynonymous:CSPG4	5063	14	1	0.0013826	0.028199	-2.1945	2536	2527	0.00059148	0.0021765
1	225607144	225607144	1:225607144_C/T_Nonsynonymous:LBR	5063	7671	1	0.24245	0.028467	-2.1908	2536	2527	0.74665	0.7685
2	1893133	1893133	2:1893133_C/T_Synonymous:MYT1L	5063	455	1	0.044934	0.029086	-2.1823	2536	2527	0.040418	0.049466
3	184045799	184045799	3:184045799_A/G_Intron:EIF2B5|EIF4G1	5063	7272	1	0.28185	0.029689	2.1742	2536	2527	0.72792	0.70835
20	62839435	62839435	20:62839435_G/A_Nonsynonymous:MYT1	5063	34	1	0.0033577	0.030449	2.1642	2536	2527	0.0045347	0.0021765
20	62839710	62839710	20:62839710_G/C_Synonymous:MYT1	5063	507	1	0.050069	0.030825	2.1593	2536	2527	0.054614	0.045509
3	184020542	184020542	3:184020542_G/T_Nonsynonymous:PSMD2	5063	1581	1	0.15613	0.032255	2.1412	2536	2527	0.16404	0.1482
6	163836376	163836376	6:163836376_C/T_Intron:QKI	5063	3068	1	0.30298	0.033695	2.1237	2536	2527	0.3123	0.29363
3	183861243	183861243	3:183861243_A/G_Nonsynonymous:EIF2B5	5063	3167	1	0.31276	0.034272	-2.1169	2536	2527	0.30264	0.32291
10	79742569	79742569	10:79742569_C/T_Nonsynonymous:POLR3A	5063	14	1	0.0013826	0.036202	-2.0947	2536	2527	0.00059148	0.0021765
3	170244627	170244627	3:170244627_C/A_Nonsynonymous:SLC7A14	5063	20	1	0.0019751	0.037902	-2.0759	2536	2527	0.0009858	0.0029679
14	88401213	88401213	14:88401213_T/C_Nonsynonymous:GALC	5063	8424	1	0.16808	0.038476	-2.0697	2536	2527	0.82019	0.84369
5	112176559	112176559	5:112176559_T/G_Synonymous:APC	5063	6400	1	0.36796	0.039113	-2.063	2536	2527	0.62165	0.64246
3	183906916	183906916	3:183906916_C/T_Nonsynonymous:ABCF3	5063	16	1	0.0015801	0.039674	2.0571	2536	2527	0.0023659	0.00079145
10	98115056	98115056	10:98115056_T/C_Intron:OPALIN	5063	91	1	0.0089868	0.041316	-2.0403	2536	2527	0.0070978	0.010882
3	184046470	184046470	3:184046470_C/T_Synonymous:EIF4G1	5063	2435	1	0.24047	0.042982	2.0239	2536	2527	0.24862	0.23229
2	27587447	27587447	2:27587447_T/C_Synonymous:EIF2B4	5063	71	1	0.0070117	0.043558	-2.0183	2536	2527	0.0053233	0.008706
1	17668609	17668609	1:17668609_C/T_Nonsynonymous:PADI4	5063	642	1	0.063401	0.044504	-2.0093	2536	2527	0.058754	0.068065
2	1842968	1842968	2:1842968_T/A,C_Synonymous:MYT1L	5063	6795	1	0.32896	0.045094	-2.0038	2536	2527	0.65221	0.68995
15	77907139	77907139	15:77907139_C/T_Synonymous:LINGO1	5063	66	1	0.0065179	0.04603	-1.9951	2536	2527	0.004929	0.0081124
15	72642905	72642905	15:72642905_C/T_Synonymous:HEXA	5063	62	1	0.0061229	0.046805	1.9881	2536	2527	0.0074921	0.0047487
15	78472122	78472122	15:78472122_G/A_Synonymous:ACSBG1	5063	15	1	0.0014813	0.04717	-1.9848	2536	2527	0.00078864	0.0021765
7	133749164	133749164	7:133749164_G/A_Synonymous:EXOC4	5063	5914	1	0.41596	0.047188	-1.9846	2536	2527	0.57472	0.59339
11	6631016	6631016	11:6631016_C/T_Synonymous:ILK	5063	2684	1	0.26506	0.047657	-1.9804	2536	2527	0.2571	0.27305
11	71155171	71155171	11:71155171_C/T_Synonymous:DHCR7	5063	2796	1	0.27612	0.049066	1.968	2536	2527	0.2845	0.26771
11	61553356	61553356	11:61553356_G/A_Intron:C11orf9|RP11-467L20.9	5063	35	1	0.0034564	0.050032	-1.9597	2536	2527	0.0023659	0.0045509
3	183896641	183896641	3:183896641_T/C_Normal_Splice_Site:AP2M1	5063	4699	1	0.46405	0.050774	-1.9534	2536	2527	0.45386	0.47428
11	6630028	6630028	11:6630028_TC/T_Deletion:ILK|RP11-732A19.2	5063	9806	1	0.031602	0.051537	-1.947	2536	2527	0.96333	0.97349
6	29625001	29625001	6:29625001_A/G_Synonymous:MOG	5063	5217	1	0.48479	0.052829	1.9363	2536	2527	0.52543	0.50495
3	183911465	183911465	3:183911465_C/T_Synonymous:ABCF3	5063	421	1	0.041576	0.053151	-1.9337	2536	2527	0.037855	0.045311
3	183899832	183899832	3:183899832_C/T_Synonymous:AP2M1	5063	1666	1	0.16453	0.054443	1.9233	2536	2527	0.17094	0.15809
12	57598512	57598512	12:57598512_G/A_Nonsynonymous:LRP1	5063	66	1	0.0065179	0.054882	-1.9198	2536	2527	0.004929	0.0081124
3	184075958	184075958	3:184075958_C/T_Intron:CLCN2|EIF2B5	5063	2769	1	0.27345	0.055905	1.9118	2536	2527	0.28174	0.26514
2	1926437	1926437	2:1926437_G/T_Synonymous:MYT1L	5063	7324	1	0.27671	0.056335	1.9084	2536	2527	0.73304	0.71349
14	75469769	75469769	14:75469769_G/C_Nonsynonymous:EIF2B2	5063	30	1	0.0029627	0.056929	-1.9039	2536	2527	0.0019716	0.0039573
6	29638474	29638474	6:29638474_T/C_Normal_Splice_Site:MOG	5063	189	1	0.018665	0.057116	1.9024	2536	2527	0.021096	0.016225
3	184073551	184073551	3:184073551_C/T_Synonymous:CLCN2	5063	138	1	0.013628	0.060764	-1.8752	2536	2527	0.011435	0.015829
12	5603602	5603602	12:5603602_G/C_Synonymous:NTF3	5063	40	1	0.0039502	0.061507	-1.8698	2536	2527	0.0027603	0.0051444
12	5603607	5603607	12:5603607_G/A_Nonsynonymous:NTF3	5063	40	1	0.0039502	0.061507	-1.8698	2536	2527	0.0027603	0.0051444
1	17690083	17690083	1:17690083_C/T_Nonsynonymous:PADI4	5063	13	1	0.0012838	0.062103	-1.8656	2536	2527	0.00059148	0.0019786
22	51065287	51065287	22:51065287_G/A_Nonsynonymous:ARSA	5063	39	1	0.0038515	0.062212	-1.8648	2536	2527	0.0027603	0.0049466
5	112175617	112175617	5:112175617_T/A_Synonymous:APC	5063	138	1	0.013628	0.062488	1.8628	2536	2527	0.015773	0.011476
3	184008045	184008045	3:184008045_C/T_Synonymous:ECE2	5063	12	1	0.0011851	0.062749	1.861	2536	2527	0.0017744	0.00059359
2	158182141	158182141	2:158182141_G/A_Nonsynonymous:ERMN	5063	28	1	0.0027652	0.062891	-1.86	2536	2527	0.0017744	0.0037594
14	88459434	88459434	14:88459434_G/T_Synonymous:GALC	5063	222	1	0.021924	0.06393	1.8527	2536	2527	0.024645	0.019193
3	184064384	184064384	3:184064384_C/T_Utr3:CLCN2	5063	127	1	0.012542	0.06607	1.8379	2536	2527	0.01459	0.010487
15	75981860	75981860	15:75981860_C/T_Nonsynonymous:CSPG4	5063	18	1	0.0017776	0.069467	-1.8154	2536	2527	0.0009858	0.0025722
5	112162854	112162854	5:112162854_T/C_Synonymous:APC	5063	6032	1	0.40431	0.070397	-1.8093	2536	2527	0.58675	0.60467
3	184020261	184020261	3:184020261_T/C_Synonymous:PSMD2	5063	12	1	0.0011851	0.070684	1.8075	2536	2527	0.0017744	0.00059359
3	184071213	184071213	3:184071213_G/A_Normal_Splice_Site:CLCN2	5063	12	1	0.0011851	0.070684	1.8075	2536	2527	0.0017744	0.00059359
3	183901281	183901281	3:183901281_G/A_Synonymous:AP2M1	5063	1883	1	0.18596	0.07089	1.8062	2536	2527	0.19322	0.17867
12	57590797	57590797	12:57590797_C/T_Synonymous:LRP1	5063	2747	1	0.27128	0.071013	-1.8054	2536	2527	0.26341	0.27918
3	170201317	170201317	3:170201317_A/G_Normal_Splice_Site:SLC7A14	5063	15	1	0.0014813	0.072467	1.7962	2536	2527	0.0021688	0.00079145
4	23814707	23814707	4:23814707_G/A_Nonsynonymous:PPARGC1A	5063	502	1	0.049575	0.0755	-1.7774	2536	2527	0.045544	0.053621
2	1926617	1926617	2:1926617_G/A_Synonymous:MYT1L	5063	152	1	0.015011	0.07916	1.7556	2536	2527	0.017153	0.012861
10	79742011	79742011	10:79742011_C/T_Synonymous:POLR3A	5063	82	1	0.008098	0.081238	1.7435	2536	2527	0.0096609	0.0065295
12	57585144	57585144	12:57585144_C/T_Synonymous:LRP1	5063	5876	1	0.41971	0.081554	1.7417	2536	2527	0.58892	0.57163
3	184041256	184041256	3:184041256_G/C_Nonsynonymous:EIF4G1	5063	14	1	0.0013826	0.085973	1.717	2536	2527	0.0019716	0.00079145
8	11689119	11689119	8:11689119_G/C_Synonymous:FDFT1	5063	2670	1	0.26368	0.086268	-1.7154	2536	2527	0.25651	0.27087
1	55330966	55330966	1:55330966_T/C_Intron:DHCR24	5063	1066	1	0.10527	0.087474	-1.7089	2536	2527	0.0972	0.11338
14	88450770	88450770	14:88450770_G/A_Nonsynonymous:GALC	5063	640	1	0.063204	0.090309	-1.6938	2536	2527	0.058754	0.067669
12	57589460	57589460	12:57589460_C/T_Synonymous:LRP1	5063	33	1	0.0032589	0.091284	1.6887	2536	2527	0.0041404	0.0023744
7	23015831	23015831	7:23015831_T/C_Synonymous:FAM126A	5063	3716	1	0.36698	0.092375	-1.683	2536	2527	0.35824	0.37574
11	111747297	111747297	11:111747297_A/G_Synonymous:FDXACB1|RP11-108O10.8	5063	2688	1	0.26546	0.092606	1.6818	2536	2527	0.27228	0.25861
19	11227602	11227602	19:11227602_C/T_Synonymous:LDLR	5063	4338	1	0.4284	0.093031	1.6796	2536	2527	0.43612	0.42066
22	30951501	30951501	22:30951501_C/T_Synonymous:GAL3ST1	5063	43	1	0.0042465	0.094958	-1.6698	2536	2527	0.0031546	0.0053423
15	72642925	72642925	15:72642925_G/A_Nonsynonymous:HEXA	5063	38	1	0.0037527	0.094982	1.6697	2536	2527	0.0047319	0.0027701
4	107246190	107246190	4:107246190_G/C_Synonymous:AIMP1	5063	619	1	0.06113	0.097088	-1.6591	2536	2527	0.057177	0.065097
8	11679336	11679336	8:11679336_G/A_Synonymous:FDFT1	5063	50	1	0.0049378	0.097795	1.6556	2536	2527	0.006112	0.0037594
7	44553233	44553233	7:44553233_G/A_Nonsynonymous:NPC1L1	5063	12	1	0.0011851	0.098999	-1.6497	2536	2527	0.00059148	0.0017808
19	11210912	11210912	19:11210912_C/T_Synonymous:LDLR	5063	1116	1	0.11021	0.10099	1.6401	2536	2527	0.11573	0.10467
4	85419300	85419300	4:85419300_T/C_Nonsynonymous:NKX6-1	5063	22	1	0.0021726	0.10477	1.6221	2536	2527	0.0029574	0.001385
18	21140411	21140411	18:21140411_T/C_Nonsynonymous:NPC1	5063	35	1	0.0034564	0.10546	-1.6189	2536	2527	0.0025631	0.004353
14	75470349	75470349	14:75470349_C/T_Nonsynonymous:EIF2B2	5063	11	1	0.0010863	0.10608	1.6161	2536	2527	0.0015773	0.00059359
3	170198898	170198898	3:170198898_C/T_Synonymous:SLC7A14	5063	2021	1	0.19959	0.10663	-1.6135	2536	2527	0.19322	0.20598
1	17674537	17674537	1:17674537_C/A_Synonymous:PADI4	5063	3041	1	0.30032	0.10669	1.6132	2536	2527	0.30698	0.29363
2	136873084	136873084	2:136873084_G/A_Synonymous:CXCR4	5063	260	1	0.025676	0.10873	-1.6039	2536	2527	0.023265	0.028097
1	110050250	110050250	1:110050250_C/A_Nonsynonymous:AMIGO1	5063	26	1	0.0025676	0.10885	-1.6034	2536	2527	0.0017744	0.0033637
4	55131118	55131118	4:55131118_C/T_Nonsynonymous:PDGFRA	5063	46	1	0.0045428	0.10972	1.5995	2536	2527	0.0055205	0.0035615
18	21115579	21115579	18:21115579_G/A_Synonymous:NPC1	5063	27	1	0.0026664	0.11089	1.5942	2536	2527	0.0035489	0.0017808
3	184040606	184040606	3:184040606_C/T_Normal_Splice_Site:EIF4G1	5063	19	1	0.0018764	0.11279	1.5858	2536	2527	0.0025631	0.0011872
9	2647579	2647579	9:2647579_C/T_Synonymous:VLDLR	5063	19	1	0.0018764	0.11279	1.5858	2536	2527	0.0025631	0.0011872
14	88450795	88450795	14:88450795_G/A_Synonymous:GALC	5063	23	1	0.0022714	0.1131	-1.5844	2536	2527	0.0015773	0.0029679
19	11224265	11224265	19:11224265_A/G_Synonymous:LDLR	5063	5905	1	0.41685	0.11415	1.5798	2536	2527	0.58971	0.57657
20	62838961	62838961	20:62838961_A/G_Nonsynonymous:MYT1	5063	14	1	0.0013826	0.11671	1.5687	2536	2527	0.0019716	0.00079145
3	183996068	183996068	3:183996068_C/T_Synonymous:ECE2	5063	4717	1	0.46583	0.11684	1.5682	2536	2527	0.47378	0.45786
6	29635410	29635410	6:29635410_T/G_Intron:MOG	5063	214	1	0.021134	0.12018	-1.554	2536	2527	0.018927	0.023348
10	79769663	79769663	10:79769663_C/T_Nonsynonymous:POLR3A	5063	18	1	0.0017776	0.12172	1.5476	2536	2527	0.0023659	0.0011872
20	62837140	62837140	20:62837140_C/T_Synonymous:MYT1	5063	21	1	0.0020739	0.1226	1.5439	2536	2527	0.0027603	0.001385
10	79760740	79760740	10:79760740_G/A_Synonymous:POLR3A	5063	39	1	0.0038515	0.12311	-1.5419	2536	2527	0.0029574	0.0047487
15	58471556	58471556	15:58471556_T/C_Intron:ALDH1A2|AQP9	5063	1267	1	0.12512	0.12501	1.5341	2536	2527	0.12993	0.1203
3	184045410	184045410	3:184045410_T/C_Nonsynonymous:EIF4G1	5063	256	1	0.025281	0.12599	-1.5301	2536	2527	0.022871	0.027701
8	11660362	11660362	8:11660362_T/C_Synonymous:FDFT1	5063	989	1	0.097669	0.1265	1.5281	2536	2527	0.10174	0.093589
5	74017590	74017590	5:74017590_G/C_Nonsynonymous:GFM2	5063	178	1	0.017579	0.12794	1.5223	2536	2527	0.019322	0.015829
10	79760818	79760818	10:79760818_A/G_Synonymous:POLR3A	5063	201	1	0.01985	0.12818	-1.5213	2536	2527	0.017744	0.021963
3	183860063	183860063	3:183860063_G/A_Synonymous:EIF2B5	5063	129	1	0.012739	0.12917	-1.5174	2536	2527	0.011041	0.014444
3	184102396	184102396	3:184102396_C/T_Synonymous:CHRD	5063	797	1	0.078708	0.12967	1.5154	2536	2527	0.083005	0.074397
5	74655216	74655216	5:74655216_T/A_Normal_Splice_Site:HMGCR	5063	13	1	0.0012838	0.12979	-1.5149	2536	2527	0.00078864	0.0017808
11	61539020	61539020	11:61539020_C/G_Synonymous:C11orf9	5063	2544	1	0.25123	0.13001	1.5141	2536	2527	0.25749	0.24495
3	184099342	184099342	3:184099342_G/A,C_Synonymous:CHRD	5063	897	1	0.088584	0.13023	-1.5132	2536	2527	0.082019	0.095172
1	17657616	17657616	1:17657616_T/C_Nonsynonymous:PADI4	5063	5897	1	0.41764	0.13161	1.5078	2536	2527	0.58951	0.57519
19	35790503	35790503	19:35790503_G/A_Synonymous:MAG	5063	1703	1	0.16818	0.13277	-1.5033	2536	2527	0.16325	0.17313
12	57589067	57589067	12:57589067_C/T_Synonymous:LRP1	5063	137	1	0.01353	0.13325	1.5014	2536	2527	0.015181	0.011872
3	183882129	183882129	3:183882129_T/A_Synonymous:DVL3	5063	73	1	0.0072092	0.13378	-1.4994	2536	2527	0.0059148	0.0085081
1	232144739	232144739	1:232144739_G/C_Utr3:DISC1	5063	127	1	0.012542	0.1341	-1.4981	2536	2527	0.010844	0.014246
12	5603935	5603935	12:5603935_C/T_Synonymous:NTF3	5063	1832	1	0.18092	0.13504	1.4945	2536	2527	0.18612	0.1757
4	23830238	23830238	4:23830238_A/G_Intron:PPARGC1A	5063	790	1	0.078017	0.13705	-1.4869	2536	2527	0.073935	0.082113
7	550509	550509	7:550509_G/A_Synonymous:PDGFA	5063	13	1	0.0012838	0.13877	1.4804	2536	2527	0.0017744	0.00079145
19	11230881	11230881	19:11230881_T/C_Synonymous:LDLR	5063	4343	1	0.4289	0.1397	1.4769	2536	2527	0.43553	0.42224
3	184299167	184299167	3:184299167_T/C_Synonymous:EPHB3	5063	3071	1	0.30328	0.14013	1.4753	2536	2527	0.30974	0.29679
11	111746130	111746130	11:111746130_T/C_Nonsynonymous:FDXACB1	5063	14	1	0.0013826	0.1415	1.4702	2536	2527	0.0019716	0.00079145
18	74817205	74817205	18:74817205_C/T_Nonsynonymous:MBP	5063	14	1	0.0013826	0.1415	1.4702	2536	2527	0.0019716	0.00079145
11	121175062	121175062	11:121175062_A/T_Normal_Splice_Site:SC5DL	5063	103	1	0.010172	0.14339	-1.4633	2536	2527	0.0086751	0.011674
20	62839332	62839332	20:62839332_C/G,T_Nonsynonymous:MYT1	5063	26	1	0.0025676	0.14347	-1.463	2536	2527	0.0015773	0.0035615
22	20236701	20236701	22:20236701_C/A_Exon:MIR1286	5063	13	1	0.0012838	0.14347	-1.463	2536	2527	0.00078864	0.0017808
15	78466028	78466028	15:78466028_G/A_Nonsynonymous:ACSBG1	5063	22	1	0.0021726	0.14356	-1.4626	2536	2527	0.0015773	0.0027701
15	78526797	78526797	15:78526797_G/C_Nonsynonymous:ACSBG1	5063	22	1	0.0021726	0.14356	-1.4626	2536	2527	0.0015773	0.0027701
17	17716872	17716872	17:17716872_C/T_Intron:SREBF1	5063	28	1	0.0027652	0.14421	1.4603	2536	2527	0.0035489	0.0019786
5	60083166	60083166	5:60083166_T/C_Nonsynonymous:ELOVL7	5063	28	1	0.0027652	0.14421	1.4603	2536	2527	0.0035489	0.0019786
12	57577637	57577637	12:57577637_C/T_Synonymous:LRP1	5063	73	1	0.0072092	0.14533	-1.4562	2536	2527	0.0059148	0.0085081
3	183976241	183976241	3:183976241_A/G_Nonsynonymous:ECE2	5063	1745	1	0.17233	0.14686	1.4507	2536	2527	0.17764	0.167
15	58430763	58430763	15:58430763_A/G_Utr5:AQP9	5063	745	1	0.073573	0.14973	1.4405	2536	2527	0.077287	0.069846
X	153005605	153005605	X:153005605_G/A_Synonymous:ABCD1	5063	1132	1	0.11179	0.15024	-1.4387	2536	2527	0.10647	0.11713
15	75980112	75980112	15:75980112_A/G_Synonymous:CSPG4	5063	5891	1	0.41823	0.15174	1.4334	2536	2527	0.58931	0.5742
4	115544777	115544777	4:115544777_A/G_Synonymous:UGT8	5063	44	1	0.0043452	0.1526	-1.4304	2536	2527	0.0033517	0.0053423
15	75970070	75970070	15:75970070_C/T_Nonsynonymous:CSPG4	5063	4587	1	0.45299	0.1545	1.4238	2536	2527	0.46057	0.44539
15	75981300	75981300	15:75981300_G/A_Synonymous:CSPG4	5063	89	1	0.0087893	0.15484	-1.4227	2536	2527	0.0074921	0.010091
3	170198903	170198903	3:170198903_C/G_Nonsynonymous:SLC7A14	5063	11	1	0.0010863	0.15724	-1.4144	2536	2527	0.00059148	0.0015829
5	74646765	74646765	5:74646765_A/C_Nonsynonymous:HMGCR	5063	11	1	0.0010863	0.15724	-1.4144	2536	2527	0.00059148	0.0015829
19	11233940	11233940	19:11233940_G/A_Nonsynonymous:LDLR	5063	13	1	0.0012838	0.15819	-1.4112	2536	2527	0.00078864	0.0017808
4	23815924	23815924	4:23815924_T/C_Synonymous:PPARGC1A	5063	7999	1	0.21005	0.15988	-1.4055	2536	2527	0.78411	0.79581
1	17672642	17672642	1:17672642_C/T_Normal_Splice_Site:PADI4	5063	2142	1	0.21153	0.16039	1.4037	2536	2527	0.21727	0.20578
7	44555406	44555406	7:44555406_G/A_Synonymous:NPC1L1	5063	2467	1	0.24363	0.16309	1.3947	2536	2527	0.24941	0.23783
3	12393125	12393125	3:12393125_C/G_Nonsynonymous:PPARG	5063	1482	1	0.14636	0.16383	-1.3923	2536	2527	0.14097	0.15176
1	17657534	17657534	1:17657534_G/A_Nonsynonymous:PADI4	5063	5960	1	0.41142	0.16534	1.3873	2536	2527	0.59523	0.58192
4	107249244	107249244	4:107249244_C/G_Nonsynonymous:AIMP1	5063	118	1	0.011653	0.16536	-1.3873	2536	2527	0.010252	0.013059
2	198353224	198353224	2:198353224_G/A_Intron:HSPD1	5063	71	1	0.0070117	0.16544	-1.387	2536	2527	0.0059148	0.0081124
5	74011484	74011484	5:74011484_T/C_Synonymous:HEXB	5063	116	1	0.011456	0.16549	-1.3868	2536	2527	0.009858	0.013059
12	57532232	57532232	12:57532232_C/T_Intron:LRP1	5063	54	1	0.0053328	0.16613	-1.3848	2536	2527	0.0043375	0.0063316
2	61258816	61258816	2:61258816_G/A_Nonsynonymous:PEX13	5063	22	1	0.0021726	0.16674	-1.3828	2536	2527	0.0015773	0.0027701
17	40125864	40125864	17:40125864_G/A_Synonymous:CNP	5063	2872	1	0.28363	0.16721	1.3812	2536	2527	0.28904	0.2782
12	57606017	57606017	12:57606017_C/T_Synonymous:LRP1	5063	67	1	0.0066166	0.16932	-1.3744	2536	2527	0.0053233	0.0079145
10	79759751	79759751	10:79759751_C/T_Synonymous:POLR3A	5063	19	1	0.0018764	0.16933	1.3744	2536	2527	0.0025631	0.0011872
3	184086052	184086052	3:184086052_T/A_Nonsynonymous:POLR2H	5063	105	1	0.010369	0.17225	1.365	2536	2527	0.01183	0.0089038
5	112170870	112170870	5:112170870_T/C_Normal_Splice_Site:APC	5063	13	1	0.0012838	0.17399	-1.3595	2536	2527	0.00078864	0.0017808
12	57569867	57569867	12:57569867_C/T_Synonymous:LRP1	5063	26	1	0.0025676	0.17537	-1.3551	2536	2527	0.0019716	0.0031658
5	73981270	73981270	5:73981270_T/C_Nonsynonymous:HEXB	5063	1566	1	0.15465	0.17791	1.3472	2536	2527	0.16029	0.14899
18	25565082	25565082	18:25565082_A/G_Synonymous:CDH2	5063	10037	1	0.0087893	0.18036	-1.3396	2536	2527	0.98916	0.99327
1	17405809	17405809	1:17405809_G/A_Synonymous:PADI2	5063	6178	1	0.38989	0.1806	1.3389	2536	2527	0.61573	0.60447
12	23887678	23887678	12:23887678_T/C_Synonymous:SOX5	5063	36	1	0.0035552	0.18189	1.335	2536	2527	0.0043375	0.0027701
6	29637986	29637986	6:29637986_C/T_Nonsynonymous:MOG	5063	13	1	0.0012838	0.1834	1.3304	2536	2527	0.0017744	0.00079145
3	184099378	184099378	3:184099378_C/A_Synonymous:CHRD	5063	1969	1	0.19445	0.18495	1.3257	2536	2527	0.19854	0.19034
20	62853349	62853349	20:62853349_C/G_Nonsynonymous:MYT1	5063	242	1	0.023899	0.18568	-1.3235	2536	2527	0.021885	0.02592
4	85414433	85414433	4:85414433_C/G,T_Utr3:NKX6-1	5063	104	1	0.010271	0.18577	-1.3232	2536	2527	0.0088722	0.011674
X	153008970	153008970	X:153008970_C/T_Synonymous:ABCD1	5063	48	1	0.0047403	0.18643	1.3212	2536	2527	0.006112	0.0033637
11	6629665	6629665	11:6629665_C/T_Synonymous:ILK	5063	2752	1	0.27178	0.18647	1.3211	2536	2527	0.27721	0.26632
9	2643709	2643709	9:2643709_G/A_Nonsynonymous:VLDLR	5063	54	1	0.0053328	0.18934	1.3125	2536	2527	0.0063091	0.004353
15	75968312	75968312	15:75968312_C/T_Nonsynonymous:CSPG4	5063	12	1	0.0011851	0.19024	-1.3099	2536	2527	0.00078864	0.0015829
11	111724219	111724219	11:111724219_G/A_Intron:ALG9|RP11-108O10.8	5063	13	1	0.0012838	0.19091	-1.3079	2536	2527	0.00078864	0.0017808
6	29634012	29634012	6:29634012_A/G_Nonsynonymous:MOG	5063	9369	1	0.074758	0.19198	1.3047	2536	2527	0.92863	0.92184
2	27587266	27587266	2:27587266_G/A_Utr3:EIF2B4	5063	250	1	0.024689	0.19394	1.299	2536	2527	0.026617	0.022754
4	23814710	23814710	4:23814710_C/T_Nonsynonymous:PPARGC1A	5063	27	1	0.0026664	0.19621	-1.2924	2536	2527	0.0019716	0.0033637
18	32917593	32917593	18:32917593_C/A_Nonsynonymous:ZNF24	5063	24	1	0.0023701	0.19677	-1.2908	2536	2527	0.0017744	0.0029679
10	79762028	79762028	10:79762028_G/A_Synonymous:POLR3A	5063	145	1	0.01432	0.20047	-1.2802	2536	2527	0.012815	0.015829
3	184043282	184043282	3:184043282_A/G_Synonymous:EIF4G1	5063	45	1	0.004444	0.2006	-1.2799	2536	2527	0.0035489	0.0053423
18	21119777	21119777	18:21119777_G/A_Synonymous:NPC1	5063	4993	1	0.49309	0.20085	1.2791	2536	2527	0.49901	0.48714
2	1921083	1921083	2:1921083_G/A_Synonymous:MYT1L	5063	14	1	0.0013826	0.20093	1.2789	2536	2527	0.0017744	0.00098932
22	42300878	42300878	22:42300878_T/C_Synonymous:SREBF2	5063	44	1	0.0043452	0.20112	1.2784	2536	2527	0.0051262	0.0035615
3	183996044	183996044	3:183996044_A/G_Synonymous:ECE2	5063	143	1	0.014122	0.20216	1.2754	2536	2527	0.015576	0.012663
10	79769647	79769647	10:79769647_C/A_Nonsynonymous:POLR3A	5063	87	1	0.0085917	0.20217	-1.2754	2536	2527	0.0074921	0.0096953
3	183963381	183963381	3:183963381_T/C_Nonsynonymous:ALG3	5063	101	1	0.0099743	0.20296	-1.2732	2536	2527	0.0086751	0.011278
12	57556220	57556220	12:57556220_G/C_Nonsynonymous:LRP1	5063	66	1	0.0065179	0.20353	-1.2716	2536	2527	0.0053233	0.0077167
3	12475647	12475647	3:12475647_G/A_Utr3:PPARG	5063	21	1	0.0020739	0.20521	1.2669	2536	2527	0.0025631	0.0015829
5	112176756	112176756	5:112176756_T/A_Nonsynonymous:APC	5063	7067	1	0.30209	0.20681	-1.2624	2536	2527	0.69105	0.70479
12	57556205	57556205	12:57556205_C/T_Nonsynonymous:LRP1	5063	32	1	0.0031602	0.20764	1.2601	2536	2527	0.0039432	0.0023744
15	75981957	75981957	15:75981957_C/T_Synonymous:CSPG4	5063	20	1	0.0019751	0.20907	1.2561	2536	2527	0.0025631	0.001385
1	17402255	17402255	1:17402255_C/T_Synonymous:PADI2	5063	6811	1	0.32738	0.20998	1.2536	2536	2527	0.67784	0.66739
5	74017499	74017499	5:74017499_C/T_Nonsynonymous:GFM2	5063	1064	1	0.10508	0.21055	-1.2521	2536	2527	0.10075	0.10942
1	17662662	17662662	1:17662662_T/C_Synonymous:PADI4	5063	5341	1	0.47255	0.2128	-1.2459	2536	2527	0.52031	0.53463
14	88417095	88417095	14:88417095_GAA/G,GA_Deletion:GALC	5063	1448	1	0.143	0.21409	-1.2424	2536	2527	0.1317	0.15433
15	78466781	78466781	15:78466781_G/A_Synonymous:ACSBG1	5063	455	1	0.044934	0.21472	-1.2407	2536	2527	0.04239	0.047487
21	34399401	34399401	21:34399401_A/G_Synonymous:OLIG2	5063	2410	1	0.238	0.21519	-1.2394	2536	2527	0.23285	0.24317
15	75981765	75981765	15:75981765_G/T_Nonsynonymous:CSPG4	5063	17	1	0.0016788	0.21543	1.2388	2536	2527	0.0021688	0.0011872
1	231903010	231903010	1:231903010_C/T_Synonymous:DISC1	5063	305	1	0.03012	0.21577	-1.2378	2536	2527	0.027997	0.032252
1	32793206	32793206	1:32793206_C/T_Synonymous:HDAC1	5063	19	1	0.0018764	0.21839	1.2308	2536	2527	0.0023659	0.001385
20	22563025	22563025	20:22563025_T/C_Synonymous:FOXA2	5063	127	1	0.012542	0.21874	-1.2299	2536	2527	0.011041	0.014048
3	184070588	184070588	3:184070588_C/G_Nonsynonymous:CLCN2	5063	238	1	0.023504	0.2316	-1.1962	2536	2527	0.021688	0.025326
12	57587039	57587039	12:57587039_G/A_Nonsynonymous:LRP1	5063	29	1	0.0028639	0.23239	1.1942	2536	2527	0.0035489	0.0021765
19	45411110	45411110	19:45411110_T/C_Nonsynonymous:APOE	5063	52	1	0.0051353	0.2342	1.1896	2536	2527	0.0059148	0.004353
11	6625566	6625566	11:6625566_A/G_Nonsynonymous:ILK	5063	37	1	0.003654	0.23567	-1.1859	2536	2527	0.0029574	0.004353
18	25532304	25532304	18:25532304_T/C_Nonsynonymous:CDH2	5063	271	1	0.026763	0.2385	1.1787	2536	2527	0.028588	0.024931
15	75975061	75975061	15:75975061_C/T_Nonsynonymous:CSPG4	5063	20	1	0.0019751	0.23859	-1.1785	2536	2527	0.0013801	0.0025722
1	231902975	231902975	1:231902975_C/T_Nonsynonymous:DISC1	5063	30	1	0.0029627	0.24022	1.1744	2536	2527	0.0035489	0.0023744
12	57587715	57587715	12:57587715_G/A_Nonsynonymous:LRP1	5063	32	1	0.0031602	0.2426	-1.1685	2536	2527	0.0025631	0.0037594
3	184106493	184106493	3:184106493_T/G_Synonymous:CHRD	5063	452	1	0.044638	0.24662	-1.1586	2536	2527	0.041995	0.047289
19	36398454	36398454	19:36398454_G/C_Synonymous:TYROBP	5063	538	1	0.053131	0.24716	1.1573	2536	2527	0.055599	0.050653
12	57591458	57591458	12:57591458_C/T_Intron:LRP1	5063	3644	1	0.35987	0.25202	-1.1455	2536	2527	0.3545	0.36526
12	57599466	57599466	12:57599466_G/A_Normal_Splice_Site:LRP1	5063	19	1	0.0018764	0.25366	-1.1415	2536	2527	0.0013801	0.0023744
3	184293769	184293769	3:184293769_T/C_Synonymous:EPHB3	5063	3177	1	0.31375	0.2543	1.14	2536	2527	0.31881	0.30867
5	112128202	112128202	5:112128202_A/G_Synonymous:APC	5063	35	1	0.0034564	0.25497	1.1384	2536	2527	0.0041404	0.0027701
1	17413121	17413121	1:17413121_A/C_Nonsynonymous:PADI2	5063	2382	1	0.23524	0.25587	-1.1362	2536	2527	0.23127	0.23922
3	184008878	184008878	3:184008878_T/A_Nonsynonymous:ECE2	5063	28	1	0.0027652	0.25681	-1.134	2536	2527	0.0021688	0.0033637
3	184070901	184070901	3:184070901_C/T_Nonsynonymous:CLCN2	5063	243	1	0.023998	0.25794	-1.1313	2536	2527	0.022279	0.025722
12	57587056	57587056	12:57587056_G/A_Synonymous:LRP1	5063	41	1	0.004049	0.25916	1.1284	2536	2527	0.0047319	0.0033637
3	184019681	184019681	3:184019681_G/A_Nonsynonymous:PSMD2	5063	382	1	0.037725	0.26015	1.126	2536	2527	0.040024	0.035417
16	8906914	8906914	16:8906914_A/C_Nonsynonymous:PMM2	5063	275	1	0.027158	0.26166	-1.1225	2536	2527	0.025237	0.029086
15	78466006	78466006	15:78466006_G/A_Nonsynonymous:ACSBG1	5063	112	1	0.011061	0.26197	1.1217	2536	2527	0.012224	0.0098932
17	3379463	3379463	17:3379463_T/C_Nonsynonymous:ASPA	5063	12	1	0.0011851	0.26258	1.1203	2536	2527	0.0015773	0.00079145
7	550466	550466	7:550466_C/T_Nonsynonymous:PDGFA	5063	12	1	0.0011851	0.26258	1.1203	2536	2527	0.0015773	0.00079145
22	42271363	42271363	22:42271363_G/A_Nonsynonymous:SREBF2	5063	86	1	0.008493	0.26382	1.1174	2536	2527	0.0094637	0.0075188
3	183860871	183860871	3:183860871_G/A_Synonymous:EIF2B5	5063	25	1	0.0024689	0.26489	1.1149	2536	2527	0.0029574	0.0019786
22	42280889	42280889	22:42280889_G/A_Synonymous:SREBF2	5063	19	1	0.0018764	0.26727	1.1094	2536	2527	0.0023659	0.001385
2	27592090	27592092	2:27592090_TAA/TAAA,T,TA_Insertion:EIF2B4	5063	7568	1	0.25262	0.26885	1.1057	2536	2527	0.7567	0.73803
17	17720419	17720419	17:17720419_G/C_Synonymous:SREBF1	5063	160	1	0.015801	0.26928	-1.1047	2536	2527	0.01459	0.017016
11	6630833	6630833	11:6630833_G/A_Synonymous:ILK	5063	2762	1	0.27276	0.27004	1.103	2536	2527	0.27721	0.2683
19	11224397	11224397	19:11224397_C/T_Synonymous:LDLR	5063	32	1	0.0031602	0.27025	-1.1025	2536	2527	0.0025631	0.0037594
17	40120250	40120250	17:40120250_C/T_Synonymous:CNP	5063	30	1	0.0029627	0.27131	-1.1001	2536	2527	0.0023659	0.0035615
9	2648286	2648286	9:2648286_G/A_Nonsynonymous:VLDLR	5063	16	1	0.0015801	0.27144	-1.0998	2536	2527	0.001183	0.0019786
8	11666337	11666337	8:11666337_A/G_Nonsynonymous:FDFT1	5063	714	1	0.070512	0.2721	1.0982	2536	2527	0.073147	0.067867
15	58723675	58723675	15:58723675_C/T_Intron:LIPC	5063	2200	1	0.21726	0.27325	-1.0956	2536	2527	0.21254	0.222
2	27590038	27590038	2:27590038_G/C_Nonsynonymous:EIF2B4	5063	255	1	0.025183	0.2737	1.0946	2536	2527	0.027011	0.023348
12	57605313	57605313	12:57605313_G/A_Nonsynonymous:LRP1	5063	18	1	0.0017776	0.28307	1.0734	2536	2527	0.0021688	0.001385
7	44579062	44579062	7:44579062_C/G_Nonsynonymous:NPC1L1	5063	18	1	0.0017776	0.28307	1.0734	2536	2527	0.0021688	0.001385
12	103352649	103352649	12:103352649_C/G_Synonymous:ASCL1	5063	442	1	0.04365	0.28314	1.0733	2536	2527	0.045741	0.041551
12	57567762	57567762	12:57567762_C/T_Synonymous:LRP1	5063	3060	1	0.30219	0.2871	-1.0645	2536	2527	0.29752	0.30689
7	44556431	44556431	7:44556431_C/T_Synonymous:NPC1L1	5063	21	1	0.0020739	0.28718	1.0643	2536	2527	0.0025631	0.0015829
6	29638101	29638101	6:29638101_T/C_Synonymous:MOG	5063	28	1	0.0027652	0.2875	-1.0636	2536	2527	0.0021688	0.0033637
3	184293610	184293610	3:184293610_T/C_Normal_Splice_Site:EPHB3	5063	1453	1	0.14349	0.28788	1.0628	2536	2527	0.14688	0.14009
19	35793589	35793589	19:35793589_C/T_Synonymous:MAG	5063	3050	1	0.3012	0.28803	1.0625	2536	2527	0.30659	0.29581
20	62839407	62839410	20:62839407_AGAG/A_CodonLoss:MYT1	5063	16	1	0.0015801	0.29306	1.0514	2536	2527	0.0019716	0.0011872
11	61551356	61551356	11:61551356_T/C_Synonymous:C11orf9	5063	2248	1	0.222	0.29614	-1.0448	2536	2527	0.21806	0.22596
1	232002335	232002335	1:232002335_C/T_Utr3:DISC1	5063	34	1	0.0033577	0.29748	-1.0418	2536	2527	0.0027603	0.0039573
7	133002044	133002044	7:133002044_C/T_Synonymous:EXOC4	5063	12	1	0.0011851	0.29799	-1.0408	2536	2527	0.00078864	0.0015829
1	45444092	45444092	1:45444092_T/A_Synonymous:EIF2B3	5063	25	1	0.0024689	0.29805	1.0406	2536	2527	0.0029574	0.0019786
14	88442712	88442712	14:88442712_C/T_Nonsynonymous:GALC	5063	1525	1	0.1506	0.2981	1.0405	2536	2527	0.15438	0.14681
15	72668305	72668305	15:72668305_G/A_Synonymous:HEXA	5063	361	1	0.035651	0.29896	1.0387	2536	2527	0.037263	0.034032
12	57593101	57593101	12:57593101_G/A_Synonymous:LRP1	5063	6395	1	0.36846	0.30022	1.036	2536	2527	0.63644	0.62663
17	17722973	17722973	17:17722973_G/A_Nonsynonymous:SREBF1	5063	51	1	0.0050365	0.3008	-1.0347	2536	2527	0.0043375	0.005738
5	112178212	112178212	5:112178212_G/A_Synonymous:APC	5063	34	1	0.0033577	0.30216	1.0318	2536	2527	0.0039432	0.0027701
11	71146831	71146831	11:71146831_C/T_Nonsynonymous:DHCR7	5063	14	1	0.0013826	0.30248	1.0311	2536	2527	0.0017744	0.00098932
7	44578503	44578503	7:44578503_C/T_Nonsynonymous:NPC1L1	5063	14	1	0.0013826	0.30785	-1.0197	2536	2527	0.0009858	0.0017808
12	57569478	57569478	12:57569478_C/T_Synonymous:LRP1	5063	747	1	0.07377	0.30855	1.0183	2536	2527	0.076498	0.071033
2	158178245	158178245	2:158178245_C/T_Synonymous:ERMN	5063	29	1	0.0028639	0.30958	-1.0161	2536	2527	0.0023659	0.0033637
14	88452941	88452941	14:88452941_T/C_Nonsynonymous:GALC	5063	39	1	0.0038515	0.31159	1.0119	2536	2527	0.0045347	0.0031658
1	17405916	17405916	1:17405916_C/T_Normal_Splice_Site:PADI2	5063	5845	1	0.42277	0.3128	1.0094	2536	2527	0.58123	0.57321
12	57579420	57579420	12:57579420_C/T_Synonymous:LRP1	5063	69	1	0.0068141	0.31388	-1.0071	2536	2527	0.006112	0.0075188
14	88414211	88414211	14:88414211_G/A_Synonymous:GALC	5063	4048	1	0.39976	0.31469	-1.0054	2536	2527	0.39393	0.40562
7	44555421	44555421	7:44555421_G/A,C_Synonymous:NPC1L1	5063	17	1	0.0016788	0.31635	1.002	2536	2527	0.0021688	0.0011872
12	57603920	57603920	12:57603920_T/G_Nonsynonymous:LRP1	5063	20	1	0.0019751	0.31995	-0.99457	2536	2527	0.0015773	0.0023744
14	74947404	74947404	14:74947404_C/T_Nonsynonymous:NPC2	5063	38	1	0.0037527	0.32044	-0.99356	2536	2527	0.0031546	0.004353
3	12475578	12475578	3:12475578_C/T_Synonymous:PPARG	5063	24	1	0.0023701	0.32134	0.9917	2536	2527	0.0027603	0.0019786
20	49575021	49575021	20:49575021_G/A_Nonsynonymous:DPM1	5063	18	1	0.0017776	0.32416	0.98595	2536	2527	0.0021688	0.001385
3	183888015	183888015	3:183888015_G/A_Normal_Splice_Site:DVL3	5063	281	1	0.02775	0.32446	-0.98533	2536	2527	0.026222	0.029284
20	62839374	62839380	20:62839374_AGAAGAG/A_CodonLoss:MYT1	5063	21	1	0.0020739	0.32533	0.98355	2536	2527	0.0025631	0.0015829
11	71146481	71146481	11:71146481_G/A_Synonymous:DHCR7	5063	14	1	0.0013826	0.32624	0.98172	2536	2527	0.0017744	0.00098932
12	57589659	57589659	12:57589659_C/T_Synonymous:LRP1	5063	3459	1	0.3416	0.32946	-0.97521	2536	2527	0.33695	0.34626
10	79745881	79745881	10:79745881_T/C_Nonsynonymous:POLR3A	5063	101	1	0.0099743	0.32963	0.97486	2536	2527	0.010844	0.0091017
18	74778245	74778245	18:74778245_G/A_Intron:MBP	5063	481	1	0.047501	0.32972	0.97468	2536	2527	0.04929	0.045706
18	21148863	21148863	18:21148863_A/G_Synonymous:NPC1	5063	1381	1	0.13638	0.32977	-0.97457	2536	2527	0.13269	0.14009
11	61537778	61537778	11:61537778_G/A_Nonsynonymous:C11orf9	5063	14	1	0.0013826	0.33201	-0.97008	2536	2527	0.0009858	0.0017808
7	23018030	23018030	7:23018030_T/C_Nonsynonymous:FAM126A	5063	40	1	0.0039502	0.33202	0.97005	2536	2527	0.0045347	0.0033637
10	48371397	48371397	10:48371397_G/A_Nonsynonymous:ZNF488	5063	35	1	0.0034564	0.33253	-0.96903	2536	2527	0.0029574	0.0039573
5	112175240	112175240	5:112175240_G/C_Nonsynonymous:APC	5063	30	1	0.0029627	0.33493	-0.96422	2536	2527	0.0023659	0.0035615
12	57535266	57535266	12:57535266_C/T_Synonymous:LRP1	5063	1347	1	0.13302	0.33566	0.96277	2536	2527	0.13624	0.1298
14	74951111	74951111	14:74951111_C/T_Normal_Splice_Site:NPC2	5063	26	1	0.0025676	0.33707	-0.95997	2536	2527	0.0021688	0.0029679
3	183976375	183976375	3:183976375_G/C_Utr3:ECE2	5063	29	1	0.0028639	0.33815	0.95783	2536	2527	0.0033517	0.0023744
18	52901846	52901846	18:52901846_C/G_Synonymous:TCF4	5063	13	1	0.0012838	0.33864	-0.95685	2536	2527	0.0009858	0.0015829
19	35786697	35786697	19:35786697_G/A_Synonymous:MAG	5063	18	1	0.0017776	0.33972	-0.95471	2536	2527	0.0013801	0.0021765
20	62844992	62844992	20:62844992_G/T_Synonymous:MYT1	5063	36	1	0.0035552	0.33981	-0.95455	2536	2527	0.0029574	0.0041551
3	183975365	183975365	3:183975365_C/T_Nonsynonymous:ECE2	5063	9785	1	0.033676	0.34026	0.95365	2536	2527	0.96786	0.96478
1	17396703	17396703	1:17396703_T/C_Synonymous:PADI2	5063	6380	1	0.36994	0.34321	0.94784	2536	2527	0.63427	0.62584
2	1893049	1893049	2:1893049_G/A_Synonymous:MYT1L	5063	407	1	0.040194	0.34835	0.9378	2536	2527	0.042192	0.038188
3	183907032	183907032	3:183907032_G/C_Intron:ABCF3|EIF2B5	5063	5276	1	0.47897	0.35322	-0.92835	2536	2527	0.51656	0.52552
6	29627222	29627222	6:29627222_C/A_Nonsynonymous:MOG	5063	72	1	0.0071104	0.35649	-0.92207	2536	2527	0.0063091	0.0079145
11	61544804	61544804	11:61544804_C/G_Synonymous:C11orf9	5063	11	1	0.0010863	0.35734	-0.92045	2536	2527	0.00078864	0.001385
4	23886388	23886388	4:23886388_G/A_Nonsynonymous:PPARGC1A	5063	16	1	0.0015801	0.36097	-0.91352	2536	2527	0.001183	0.0019786
18	25616451	25616451	18:25616451_A/T_Stop_Gain:CDH2	5063	1469	1	0.14507	0.36145	-0.9126	2536	2527	0.14215	0.148
22	51064039	51064039	22:51064039_G/C_Nonsynonymous:ARSA	5063	5811	1	0.42613	0.36506	0.90577	2536	2527	0.57867	0.56905
3	47459195	47459195	3:47459195_G/A_Nonsynonymous:SCAP	5063	13	1	0.0012838	0.36542	-0.90509	2536	2527	0.0009858	0.0015829
12	57589865	57589865	12:57589865_C/T_Normal_Splice_Site:LRP1	5063	6068	1	0.40075	0.36702	0.90208	2536	2527	0.60351	0.59497
3	184007330	184007330	3:184007330_G/A_Normal_Splice_Site:ECE2	5063	11	1	0.0010863	0.36903	0.8983	2536	2527	0.0013801	0.00079145
15	75982053	75982053	15:75982053_A/G_Synonymous:CSPG4	5063	46	1	0.0045428	0.37335	-0.89021	2536	2527	0.0039432	0.0051444
5	74652199	74652199	5:74652199_A/G_Nonsynonymous:HMGCR	5063	234	1	0.023109	0.37349	0.88996	2536	2527	0.024448	0.021765
16	8905010	8905010	16:8905010_G/A_Nonsynonymous:PMM2	5063	31	1	0.0030614	0.37399	0.88902	2536	2527	0.0035489	0.0025722
18	52928743	52928743	18:52928743_G/A_Nonsynonymous:TCF4	5063	17	1	0.0016788	0.37567	0.8859	2536	2527	0.0019716	0.001385
5	112174762	112174762	5:112174762_G/A_Synonymous:APC	5063	55	1	0.0054316	0.37992	0.87804	2536	2527	0.006112	0.0047487
17	17720592	17720592	17:17720592_G/A_Synonymous:SREBF1	5063	41	1	0.004049	0.38009	-0.87773	2536	2527	0.0035489	0.0045509
12	57596980	57596980	12:57596980_C/T_Synonymous:LRP1	5063	13	1	0.0012838	0.38358	0.87132	2536	2527	0.0015773	0.00098932
X	103042882	103042882	X:103042882_T/C_Synonymous:PLP1	5063	2993	1	0.29558	0.3846	-0.86945	2536	2527	0.2918	0.29937
22	38369778	38369778	22:38369778_G/A_Synonymous:SOX10	5063	18	1	0.0017776	0.38593	-0.86702	2536	2527	0.0013801	0.0021765
11	71906793	71906793	11:71906793_T/C_Essential_Splice_Site:FOLR1	5063	11	1	0.0010863	0.3874	-0.86434	2536	2527	0.00078864	0.001385
22	30951208	30951208	22:30951208_C/T_Nonsynonymous:GAL3ST1	5063	11	1	0.0010863	0.3874	-0.86434	2536	2527	0.00078864	0.001385
18	21112206	21112206	18:21112206_C/T_Nonsynonymous:NPC1	5063	221	1	0.021825	0.38846	0.86241	2536	2527	0.023068	0.020578
22	51065487	51065487	22:51065487_C/G_Normal_Splice_Site:ARSA	5063	47	1	0.0046415	0.39057	0.85858	2536	2527	0.0051262	0.0041551
7	44579180	44579180	7:44579180_G/C_Synonymous:NPC1L1	5063	2624	1	0.25913	0.39149	0.85691	2536	2527	0.26282	0.25544
7	133749118	133749118	7:133749118_C/T_Nonsynonymous:EXOC4	5063	18	1	0.0017776	0.39256	0.85499	2536	2527	0.0021688	0.001385
12	57577872	57577872	12:57577872_C/T_Synonymous:LRP1	5063	204	1	0.020146	0.39408	-0.85224	2536	2527	0.018927	0.021369
3	184299068	184299068	3:184299068_G/A_Synonymous:EPHB3	5063	1728	1	0.17065	0.39676	0.84741	2536	2527	0.1735	0.16779
12	57588433	57588433	12:57588433_G/A_Synonymous:LRP1	5063	355	1	0.035058	0.39728	-0.84649	2536	2527	0.033715	0.036407
11	71152461	71152461	11:71152461_A/G_Synonymous:DHCR7	5063	3237	1	0.31967	0.39743	0.84622	2536	2527	0.32295	0.31638
12	57587437	57587437	12:57587437_T/C_Synonymous:LRP1	5063	66	1	0.0065179	0.39854	0.84423	2536	2527	0.0070978	0.0059359
22	30951226	30951226	22:30951226_C/T_Nonsynonymous:GAL3ST1	5063	17	1	0.0016788	0.40044	0.84084	2536	2527	0.0019716	0.001385
18	21140432	21140432	18:21140432_T/C_Nonsynonymous:NPC1	5063	4398	1	0.43433	0.40518	0.83241	2536	2527	0.4377	0.43095
17	29623288	29623288	17:29623288_C/T_Nonsynonymous:OMG	5063	1562	1	0.15426	0.40658	0.82993	2536	2527	0.15694	0.15156
10	79785423	79785423	10:79785423_C/G_Nonsynonymous:POLR3A	5063	13	1	0.0012838	0.41224	0.81995	2536	2527	0.0015773	0.00098932
17	3397702	3397702	17:3397702_C/T_Synonymous:ASPA	5063	3339	1	0.32975	0.41224	0.81996	2536	2527	0.3332	0.32628
3	47465417	47465417	3:47465417_C/A,T_Normal_Splice_Site:SCAP	5063	11	1	0.0010863	0.41722	0.81125	2536	2527	0.0013801	0.00079145
18	52895531	52895531	18:52895531_T/C_Synonymous:TCF4	5063	4021	1	0.3971	0.41752	0.81073	2536	2527	0.40142	0.39276
18	21140367	21140367	18:21140367_G/A_Nonsynonymous:NPC1	5063	220	1	0.021726	0.4188	0.80851	2536	2527	0.022871	0.020578
17	40120460	40120460	17:40120460_C/T_Synonymous:CNP	5063	11	1	0.0010863	0.41891	-0.80831	2536	2527	0.00078864	0.001385
11	111706952	111706952	11:111706952_G/A_Nonsynonymous:ALG9	5063	19	1	0.0018764	0.41903	-0.80811	2536	2527	0.0015773	0.0021765
17	40120475	40120475	17:40120475_G/A_Synonymous:CNP	5063	15	1	0.0014813	0.42068	0.80525	2536	2527	0.0017744	0.0011872
14	88452945	88452945	14:88452945_G/A_Synonymous:GALC	5063	426	1	0.04207	0.42083	0.80498	2536	2527	0.043573	0.040562
18	74728772	74728772	18:74728772_A/G_Stop_Loss:MBP	5063	64	1	0.0063204	0.42187	0.80318	2536	2527	0.0069006	0.005738
5	112154969	112154969	5:112154969_C/T_Nonsynonymous:APC	5063	33	1	0.0032589	0.42291	0.80139	2536	2527	0.0037461	0.0027701
12	57588127	57588127	12:57588127_C/T_Intron:LRP1	5063	346	1	0.034169	0.42362	-0.80016	2536	2527	0.032926	0.035417
15	78474476	78474476	15:78474476_C/T_Synonymous:ACSBG1	5063	234	1	0.023109	0.42581	-0.79639	2536	2527	0.022082	0.024139
2	27590666	27590666	2:27590666_C/T_Synonymous:EIF2B4	5063	261	1	0.025775	0.42656	0.79508	2536	2527	0.027011	0.024535
1	17662705	17662705	1:17662705_G/C_Nonsynonymous:PADI4	5063	187	1	0.018467	0.42848	-0.7918	2536	2527	0.01735	0.019588
10	98109535	98109535	10:98109535_C/A_Nonsynonymous:OPALIN	5063	45	1	0.004444	0.4298	-0.78953	2536	2527	0.0039432	0.0049466
19	35786512	35786512	19:35786512_G/T_Normal_Splice_Site:MAG	5063	57	1	0.0056291	0.42984	0.78946	2536	2527	0.006112	0.0051444
5	112176556	112176556	5:112176556_G/A_Synonymous:APC	5063	31	1	0.0030614	0.43156	-0.78653	2536	2527	0.0025631	0.0035615
12	5603650	5603650	12:5603650_C/T_Synonymous:NTF3	5063	20	1	0.0019751	0.43161	-0.78643	2536	2527	0.0015773	0.0023744
18	74728823	74728823	18:74728823_C/T_Nonsynonymous:MBP	5063	236	1	0.023306	0.43162	0.78643	2536	2527	0.024448	0.022161
3	184299414	184299414	3:184299414_C/T_Utr3:EPHB3	5063	1165	1	0.11505	0.43222	0.78539	2536	2527	0.11731	0.11278
6	35391787	35391787	6:35391787_C/T_Synonymous:PPARD	5063	8364	1	0.17401	0.43246	-0.78499	2536	2527	0.82256	0.82944
3	184007518	184007518	3:184007518_C/T_Intron:ECE2|EIF2B5	5063	211	1	0.020837	0.43495	-0.78075	2536	2527	0.019716	0.021963
1	45363092	45363092	1:45363092_C/T_Synonymous:EIF2B3	5063	32	1	0.0031602	0.43584	-0.77924	2536	2527	0.0027603	0.0035615
22	42276742	42276742	22:42276742_G/C_Nonsynonymous:SREBF2	5063	2325	1	0.22961	0.43595	-0.77905	2536	2527	0.22693	0.23229
3	184082931	184082931	3:184082931_T/C_Synonymous:POLR2H	5063	545	1	0.053822	0.43621	-0.77861	2536	2527	0.05205	0.0556
3	184076765	184076765	3:184076765_C/T_Nonsynonymous:CLCN2	5063	39	1	0.0038515	0.43743	-0.77654	2536	2527	0.0033517	0.004353
20	62850358	62850358	20:62850358_C/T_Synonymous:MYT1	5063	1359	1	0.13421	0.43829	0.77509	2536	2527	0.13663	0.13178
1	17668888	17668888	1:17668888_A/G_Nonsynonymous:PADI4	5063	89	1	0.0087893	0.43862	-0.77453	2536	2527	0.0080836	0.0094974
5	74018232	74018232	5:74018232_A/G_Nonsynonymous:GFM2	5063	21	1	0.0020739	0.43896	-0.77395	2536	2527	0.0017744	0.0023744
3	170198967	170198967	3:170198967_G/A_Intron:CLDN11|SLC7A14	5063	3053	1	0.3015	0.44144	-0.76976	2536	2527	0.29692	0.30609
3	184008979	184008979	3:184008979_G/A_Synonymous:ECE2	5063	13	1	0.0012838	0.44212	0.76863	2536	2527	0.0015773	0.00098932
3	47456122	47456122	3:47456122_C/A_Synonymous:SCAP	5063	57	1	0.0056291	0.4434	-0.76647	2536	2527	0.004929	0.0063316
1	17668563	17668563	1:17668563_G/A_Nonsynonymous:PADI4	5063	1696	1	0.16749	0.44359	-0.76614	2536	2527	0.16443	0.17056
6	29634003	29634003	6:29634003_G/C_Nonsynonymous:MOG	5063	2898	1	0.28619	0.44541	-0.76309	2536	2527	0.28253	0.28987
4	55130078	55130078	4:55130078_T/C_Synonymous:PDGFRA	5063	1223	1	0.12078	0.44567	0.76266	2536	2527	0.12342	0.11812
19	45868309	45868309	19:45868309_T/G_Synonymous:ERCC2	5063	4646	1	0.45882	0.44989	-0.75561	2536	2527	0.45327	0.46438
18	32917644	32917644	18:32917644_T/C_Nonsynonymous:ZNF24	5063	9182	1	0.093225	0.45	-0.75541	2536	2527	0.90438	0.90918
4	85414643	85414643	4:85414643_C/T_Synonymous:NKX6-1	5063	89	1	0.0087893	0.45044	-0.75469	2536	2527	0.0080836	0.0094974
4	115577997	115577997	4:115577997_C/G_Exon:MIR577	5063	1213	1	0.11979	0.45181	-0.7524	2536	2527	0.11771	0.12188
1	55319902	55319902	1:55319902_A/G_Synonymous:DHCR24	5063	7069	1	0.3019	0.45247	0.7513	2536	2527	0.7017	0.6945
12	57588491	57588491	12:57588491_C/T_Intron:LRP1	5063	353	1	0.034861	0.45483	-0.74739	2536	2527	0.033715	0.036011
12	57548364	57548364	12:57548364_T/C_Synonymous:LRP1	5063	44	1	0.0043452	0.45746	-0.74304	2536	2527	0.0039432	0.0047487
4	23815681	23815681	4:23815681_G/A_Synonymous:PPARGC1A	5063	696	1	0.068734	0.45753	0.74292	2536	2527	0.070386	0.067076
3	170150360	170150360	3:170150360_G/A_Nonsynonymous:CLDN11	5063	26	1	0.0025676	0.45898	-0.74053	2536	2527	0.0021688	0.0029679
7	44555573	44555573	7:44555573_T/G_Intron:NPC1L1	5063	2059	1	0.20334	0.461	0.73721	2536	2527	0.20564	0.20103
12	23908563	23908563	12:23908563_C/A_Intron:SOX5	5063	14	1	0.0013826	0.46466	-0.7312	2536	2527	0.001183	0.0015829
20	62871232	62871232	20:62871232_C/T_Synonymous:MYT1	5063	941	1	0.092929	0.47049	-0.72168	2536	2527	0.090694	0.095172
11	16133413	16133413	11:16133413_A/G_Synonymous:SOX6	5063	5617	1	0.44529	0.47181	-0.71953	2536	2527	0.55146	0.55797
4	55141055	55141055	4:55141055_A/G_Synonymous:PDGFRA	5063	10113	1	0.0012838	0.47219	0.71891	2536	2527	0.99901	0.99842
2	1926488	1926488	2:1926488_C/A,T_Synonymous:MYT1L	5063	1435	1	0.14171	0.47222	-0.71888	2536	2527	0.1388	0.14464
1	17690079	17690079	1:17690079_C/T_Synonymous:PADI4	5063	13	1	0.0012838	0.47318	0.71732	2536	2527	0.0015773	0.00098932
20	62863601	62863601	20:62863601_C/T_Synonymous:MYT1	5063	162	1	0.015998	0.47446	-0.71523	2536	2527	0.015181	0.016818
4	23815662	23815662	4:23815662_C/T_Nonsynonymous:PPARGC1A	5063	3352	1	0.33103	0.47529	0.7139	2536	2527	0.33399	0.32806
3	41280807	41280807	3:41280807_C/T_Synonymous:CTNNB1	5063	51	1	0.0050365	0.48407	-0.69977	2536	2527	0.0045347	0.0055402
2	198359436	198359436	2:198359436_T/C_Nonsynonymous:HSPD1	5063	13	1	0.0012838	0.48502	-0.69825	2536	2527	0.0009858	0.0015829
11	111747588	111747588	11:111747588_G/A_Synonymous:FDXACB1|RP11-108O10.8	5063	226	1	0.022319	0.48521	0.69795	2536	2527	0.023265	0.021369
20	21494184	21494184	20:21494184_C/T_Nonsynonymous:NKX2-2	5063	749	1	0.073968	0.48555	-0.69741	2536	2527	0.072161	0.075782
1	225611688	225611688	1:225611688_G/A_Synonymous:LBR	5063	162	1	0.015998	0.48602	0.69665	2536	2527	0.016759	0.015235
20	62859313	62859313	20:62859313_C/T_Synonymous:MYT1	5063	34	1	0.0033577	0.48628	-0.69624	2536	2527	0.0029574	0.0037594
9	2635545	2635545	9:2635545_G/A_Nonsynonymous:VLDLR	5063	36	1	0.0035552	0.48765	0.69405	2536	2527	0.0039432	0.0031658
1	115601528	115601528	1:115601528_C/G_Synonymous:TSPAN2	5063	592	1	0.058463	0.48792	-0.69362	2536	2527	0.056585	0.060348
10	79741937	79741937	10:79741937_C/T_Nonsynonymous:POLR3A	5063	21	1	0.0020739	0.48856	-0.6926	2536	2527	0.0017744	0.0023744
15	75974722	75974722	15:75974722_C/T_Nonsynonymous:CSPG4	5063	21	1	0.0020739	0.48856	-0.6926	2536	2527	0.0017744	0.0023744
3	184008655	184008655	3:184008655_G/A_Normal_Splice_Site:ECE2	5063	53	1	0.0052341	0.4903	-0.68983	2536	2527	0.0047319	0.005738
20	21493018	21493018	20:21493018_C/G_Nonsynonymous:NKX2-2	5063	149	1	0.014715	0.49952	0.67525	2536	2527	0.015576	0.01385
10	48371277	48371277	10:48371277_C/T_Nonsynonymous:ZNF488	5063	1188	1	0.11732	0.50029	0.67404	2536	2527	0.11987	0.11476
18	21124365	21124365	18:21124365_C/T_Synonymous:NPC1	5063	38	1	0.0037527	0.50168	0.67185	2536	2527	0.0041404	0.0033637
22	42301554	42301554	22:42301554_C/T_Synonymous:SREBF2	5063	37	1	0.003654	0.50229	-0.67089	2536	2527	0.0031546	0.0041551
3	47459679	47459679	3:47459679_C/T_Nonsynonymous:SCAP	5063	705	1	0.069623	0.50271	0.67022	2536	2527	0.070781	0.068461
3	47463941	47463941	3:47463941_G/A_Synonymous:SCAP	5063	17	1	0.0016788	0.50426	-0.6678	2536	2527	0.0013801	0.0019786
20	62837071	62837071	20:62837071_G/A_Synonymous:MYT1	5063	137	1	0.01353	0.50447	0.66747	2536	2527	0.014393	0.012663
5	73981299	73981299	5:73981299_C/T_Nonsynonymous:HEXB	5063	73	1	0.0072092	0.50459	0.66728	2536	2527	0.0076893	0.0067273
15	58471368	58471368	15:58471368_C/T_Synonymous:AQP9	5063	9581	1	0.053822	0.50655	0.66421	2536	2527	0.94756	0.9448
14	88459448	88459448	14:88459448_C/G_Nonsynonymous:GALC	5063	335	1	0.033083	0.50673	-0.66393	2536	2527	0.03194	0.03423
11	71146691	71146691	11:71146691_A/G_Synonymous:DHCR7	5063	7880	1	0.22181	0.50682	0.6638	2536	2527	0.78076	0.77562
11	71906438	71906438	11:71906438_C/T_Nonsynonymous:FOLR1	5063	64	1	0.0063204	0.50708	0.6634	2536	2527	0.0069006	0.005738
6	35391922	35391922	6:35391922_G/A_Synonymous:PPARD	5063	15	1	0.0014813	0.5081	0.66181	2536	2527	0.0017744	0.0011872
19	11222182	11222182	19:11222182_T/C_Normal_Splice_Site:LDLR	5063	81	1	0.0079992	0.50996	-0.6589	2536	2527	0.0074921	0.0085081
7	540741	540741	7:540741_G/A_Intron:PDGFA	5063	5166	1	0.48983	0.51612	0.64935	2536	2527	0.5142	0.50613
5	74014629	74014629	5:74014629_C/T_Nonsynonymous:HEXB	5063	13	1	0.0012838	0.51744	-0.6473	2536	2527	0.0009858	0.0015829
12	57560825	57560825	12:57560825_G/A_Synonymous:LRP1	5063	12	1	0.0011851	0.5178	0.64674	2536	2527	0.0013801	0.00098932
7	22985294	22985294	7:22985294_C/T_Nonsynonymous:FAM126A	5063	12	1	0.0011851	0.5178	0.64674	2536	2527	0.0013801	0.00098932
1	232144598	232144598	1:232144598_A/T_Nonsynonymous:DISC1	5063	3195	1	0.31552	0.51966	-0.64387	2536	2527	0.31211	0.31896
16	57290926	57290926	16:57290926_C/T_Nonsynonymous:PLLP	5063	14	1	0.0013826	0.52075	0.64219	2536	2527	0.0015773	0.0011872
17	27075334	27075334	17:27075334_G/A_Nonsynonymous:TRAF4	5063	137	1	0.01353	0.52354	0.63789	2536	2527	0.014196	0.012861
7	44574196	44574196	7:44574196_C/T_Synonymous:NPC1L1	5063	19	1	0.0018764	0.52398	-0.63722	2536	2527	0.0015773	0.0021765
1	228346053	228346053	1:228346053_C/T_Synonymous:GJC2	5063	282	1	0.027849	0.52537	-0.63508	2536	2527	0.026617	0.029086
16	8900241	8900241	16:8900241_G/A_Synonymous:PMM2	5063	181	1	0.017875	0.52542	0.63502	2536	2527	0.01873	0.017016
15	75982409	75982409	15:75982409_G/A_Nonsynonymous:CSPG4	5063	60	1	0.0059253	0.52644	-0.63345	2536	2527	0.0053233	0.0065295
20	62839414	62839414	20:62839414_G/A_Nonsynonymous:MYT1	5063	34	1	0.0033577	0.52714	-0.63238	2536	2527	0.0029574	0.0037594
16	23400271	23400271	16:23400271_G/A_Synonymous:COG7	5063	42	1	0.0041477	0.52737	0.63202	2536	2527	0.0045347	0.0037594
22	51064068	51064068	22:51064068_G/A_Synonymous:ARSA	5063	341	1	0.033676	0.52809	0.63093	2536	2527	0.0347	0.032647
4	55133726	55133726	4:55133726_T/G_Synonymous:PDGFRA	5063	1243	1	0.12275	0.5312	0.62617	2536	2527	0.125	0.1205
20	49575052	49575052	20:49575052_G/C_Synonymous:DPM1	5063	12	1	0.0011851	0.53436	-0.62137	2536	2527	0.0009858	0.001385
9	2646492	2646492	9:2646492_A/G_Nonsynonymous:VLDLR	5063	12	1	0.0011851	0.53436	-0.62137	2536	2527	0.0009858	0.001385
3	170184933	170184933	3:170184933_C/T_Synonymous:SLC7A14	5063	142	1	0.014023	0.53486	0.6206	2536	2527	0.014787	0.013257
7	44555699	44555699	7:44555699_A/T_Nonsynonymous:NPC1L1	5063	148	1	0.014616	0.53669	0.61783	2536	2527	0.015379	0.01385
19	11222300	11222300	19:11222300_G/A_Nonsynonymous:LDLR	5063	403	1	0.039799	0.53801	-0.61583	2536	2527	0.038249	0.041353
19	45868291	45868291	19:45868291_T/G_Intron:ERCC2	5063	13	1	0.0012838	0.53873	0.61473	2536	2527	0.0015773	0.00098932
2	27589810	27589810	2:27589810_T/C_Normal_Splice_Site:EIF2B4	5063	4348	1	0.42939	0.53898	0.61436	2536	2527	0.43237	0.42639
15	58302887	58302887	15:58302887_T/C_Synonymous:ALDH1A2	5063	112	1	0.011061	0.54413	0.60657	2536	2527	0.01183	0.010289
11	16007743	16007743	11:16007743_T/C_Normal_Splice_Site:SOX6	5063	181	1	0.017875	0.54461	-0.60585	2536	2527	0.017153	0.018599
2	1891370	1891370	2:1891370_C/T_Synonymous:MYT1L	5063	18	1	0.0017776	0.54899	0.59927	2536	2527	0.0019716	0.0015829
19	36399085	36399085	19:36399085_G/A_Synonymous:TYROBP	5063	16	1	0.0015801	0.55187	0.59496	2536	2527	0.0017744	0.001385
1	119964624	119964624	1:119964624_C/T_Nonsynonymous:HSD3B2	5063	12	1	0.0011851	0.55302	0.59324	2536	2527	0.0013801	0.00098932
18	21123536	21123536	18:21123536_TAAA/TAAAA,TA,T,TAA_Insertion:NPC1	5063	1412	1	0.13944	0.55312	0.59309	2536	2527	0.14196	0.13692
5	112173613	112173613	5:112173613_C/T_Synonymous:APC	5063	14	1	0.0013826	0.55344	0.59261	2536	2527	0.0015773	0.0011872
6	35378997	35378997	6:35378997_G/A_Normal_Splice_Site:PPARD	5063	221	1	0.021825	0.55385	0.59199	2536	2527	0.022871	0.020776
1	110050180	110050180	1:110050180_C/T_Nonsynonymous:AMIGO1	5063	61	1	0.0060241	0.55503	0.59024	2536	2527	0.0065063	0.0055402
17	17718592	17718592	17:17718592_C/T_Nonsynonymous:SREBF1	5063	99	1	0.0097768	0.55523	0.58994	2536	2527	0.010252	0.0092996
1	17419024	17419024	1:17419024_G/A_Synonymous:PADI2	5063	2003	1	0.19781	0.55659	0.58791	2536	2527	0.20051	0.19509
1	232002332	232002332	1:232002332_C/G_Utr3:DISC1	5063	423	1	0.041774	0.55757	0.58645	2536	2527	0.042981	0.040562
1	231398585	231398585	1:231398585_A/T_Synonymous:GNPAT	5063	99	1	0.0097768	0.55784	0.58605	2536	2527	0.01045	0.0091017
1	231829983	231829983	1:231829983_G/T_Nonsynonymous:DISC1	5063	54	1	0.0053328	0.55802	-0.58578	2536	2527	0.004929	0.005738
1	17660468	17660468	1:17660468_C/A_Nonsynonymous:PADI4	5063	134	1	0.013233	0.55893	-0.58443	2536	2527	0.012618	0.01385
19	11231203	11231203	19:11231203_G/A_Normal_Splice_Site:LDLR	5063	81	1	0.0079992	0.55964	0.58338	2536	2527	0.0084779	0.0075188
2	27592423	27592423	2:27592423_C/T_Normal_Splice_Site:EIF2B4	5063	4343	1	0.4289	0.55984	0.58309	2536	2527	0.43178	0.426
22	20230602	20230602	22:20230602_C/T_Synonymous:RTN4R	5063	70	1	0.0069129	0.56009	-0.5827	2536	2527	0.0065063	0.0073209
5	79473857	79473857	5:79473857_G/A_Synonymous:SERINC5	5063	14	1	0.0013826	0.56078	-0.58169	2536	2527	0.001183	0.0015829
3	184045397	184045397	3:184045397_C/G,T_Nonsynonymous:EIF4G1	5063	44	1	0.0043452	0.56481	0.57572	2536	2527	0.0047319	0.0039573
10	48371386	48371386	10:48371386_G/A_Nonsynonymous:ZNF488	5063	39	1	0.0038515	0.56568	0.57442	2536	2527	0.0041404	0.0035615
1	17402216	17402216	1:17402216_G/A_Synonymous:PADI2	5063	36	1	0.0035552	0.56855	0.57019	2536	2527	0.0039432	0.0031658
12	57556198	57556198	12:57556198_C/T_Synonymous:LRP1	5063	59	1	0.0058266	0.57117	-0.56632	2536	2527	0.0053233	0.0063316
1	17668509	17668509	1:17668509_G/A_Nonsynonymous:PADI4	5063	241	1	0.0238	0.57253	-0.56433	2536	2527	0.023068	0.024535
X	152991478	152991478	X:152991478_C/G_Nonsynonymous:ABCD1	5063	11	1	0.0010863	0.5728	0.56394	2536	2527	0.0013801	0.00079145
12	57584642	57584642	12:57584642_G/A_Synonymous:LRP1	5063	36	1	0.0035552	0.57386	-0.56238	2536	2527	0.0033517	0.0037594
12	57587065	57587065	12:57587065_C/T_Synonymous:LRP1	5063	36	1	0.0035552	0.57386	-0.56238	2536	2527	0.0033517	0.0037594
12	57591424	57591424	12:57591424_C/T_Nonsynonymous:LRP1	5063	36	1	0.0035552	0.57386	-0.56238	2536	2527	0.0033517	0.0037594
5	112164561	112164561	5:112164561_G/A_Nonsynonymous:CTC-554D6.1	5063	5451	1	0.46168	0.57688	-0.55795	2536	2527	0.5347	0.54195
11	111708280	111708280	11:111708280_G/A_Synonymous:ALG9	5063	114	1	0.011258	0.57731	-0.55732	2536	2527	0.010647	0.011872
3	184103903	184103903	3:184103903_A/C_Nonsynonymous:CHRD	5063	1627	1	0.16068	0.57768	0.55677	2536	2527	0.16246	0.15888
22	30952023	30952023	22:30952023_G/A_Synonymous:GAL3ST1	5063	18	1	0.0017776	0.57855	0.5555	2536	2527	0.0019716	0.0015829
14	88407888	88407888	14:88407888_A/G_Nonsynonymous:GALC	5063	4944	1	0.48825	0.57882	-0.5551	2536	2527	0.48482	0.49169
20	22562674	22562674	20:22562674_T/C_Synonymous:FOXA2	5063	8500	1	0.16058	0.57883	0.5551	2536	2527	0.84109	0.83775
7	44579184	44579184	7:44579184_G/A_Nonsynonymous:NPC1L1	5063	176	1	0.017381	0.58448	-0.54686	2536	2527	0.016759	0.018006
7	44579185	44579185	7:44579185_C/A_Nonsynonymous:NPC1L1	5063	176	1	0.017381	0.58448	-0.54686	2536	2527	0.016759	0.018006
7	44579335	44579335	7:44579335_G/A_Nonsynonymous:NPC1L1	5063	176	1	0.017381	0.58448	-0.54686	2536	2527	0.016759	0.018006
20	62868666	62868666	20:62868666_C/A_Nonsynonymous:MYT1	5063	14	1	0.0013826	0.58709	0.54306	2536	2527	0.0015773	0.0011872
1	231954145	231954145	1:231954145_G/A_Synonymous:DISC1	5063	591	1	0.058365	0.58744	0.54254	2536	2527	0.05974	0.056985
1	225598018	225598018	1:225598018_T/C_Nonsynonymous:LBR	5063	59	1	0.0058266	0.58778	-0.54206	2536	2527	0.0053233	0.0063316
10	73579217	73579217	10:73579217_C/T_Normal_Splice_Site:PSAP	5063	2010	1	0.1985	0.58899	0.5403	2536	2527	0.20071	0.19628
20	62839419	62839422	20:62839419_GGAA/G_CodonLoss:MYT1	5063	12	1	0.0011851	0.58937	0.53976	2536	2527	0.0013801	0.00098932
3	12421360	12421360	3:12421360_C/T_Synonymous:PPARG	5063	12	1	0.0011851	0.58937	0.53976	2536	2527	0.0013801	0.00098932
5	112174456	112174456	5:112174456_A/T_Synonymous:APC	5063	92	1	0.0090855	0.59151	-0.53665	2536	2527	0.0086751	0.0094974
7	44579467	44579467	7:44579467_C/T_Nonsynonymous:NPC1L1	5063	153	1	0.01511	0.59357	-0.53367	2536	2527	0.01459	0.015631
3	184049382	184049382	3:184049382_C/T_Synonymous:EIF4G1	5063	129	1	0.012739	0.59401	0.53303	2536	2527	0.013407	0.01207
11	16205489	16205489	11:16205489_T/C_Synonymous:SOX6	5063	25	1	0.0024689	0.59415	-0.53284	2536	2527	0.0021688	0.0027701
8	11667179	11667179	8:11667179_C/T_Synonymous:FDFT1	5063	2143	1	0.21163	0.59521	-0.5313	2536	2527	0.20978	0.21349
10	48370747	48370747	10:48370747_C/T_Nonsynonymous:ZNF488	5063	1248	1	0.12325	0.5971	0.52858	2536	2527	0.12539	0.12109
3	184289152	184289152	3:184289152_A/G_Synonymous:EPHB3	5063	2333	1	0.2304	0.59799	0.52729	2536	2527	0.23226	0.22853
12	57590915	57590915	12:57590915_G/A_Nonsynonymous:LRP1	5063	18	1	0.0017776	0.60006	-0.52432	2536	2527	0.0015773	0.0019786
22	30953295	30953295	22:30953295_C/T_Nonsynonymous:GAL3ST1	5063	3227	1	0.31868	0.60216	0.52129	2536	2527	0.32157	0.31579
1	231830295	231830295	1:231830295_G/A_Nonsynonymous:DISC1	5063	3116	1	0.30772	0.60258	0.52069	2536	2527	0.31033	0.3051
15	58476281	58476281	15:58476281_A/G_Nonsynonymous:AQP9	5063	9596	1	0.052341	0.60422	0.51834	2536	2527	0.94874	0.94658
15	72637795	72637795	15:72637795_T/C_Synonymous:HEXA	5063	9988	1	0.013628	0.60581	-0.51607	2536	2527	0.98541	0.98734
14	50088085	50088085	14:50088085_G/T_Nonsynonymous:MGAT2	5063	11	1	0.0010863	0.606	0.51579	2536	2527	0.001183	0.00098932
7	538191	538191	7:538191_C/T_Utr3:PDGFA	5063	125	1	0.012344	0.60837	-0.5124	2536	2527	0.01183	0.012861
1	231906589	231906589	1:231906589_C/T_Synonymous:DISC1	5063	1119	1	0.11051	0.61162	0.50776	2536	2527	0.11218	0.10882
1	231954101	231954101	1:231954101_C/T_Nonsynonymous:DISC1	5063	1599	1	0.15791	0.61422	-0.50406	2536	2527	0.15595	0.15987
4	23815522	23815522	4:23815522_C/T_Synonymous:PPARGC1A	5063	3881	1	0.38327	0.61515	0.50274	2536	2527	0.38525	0.38128
3	184298663	184298663	3:184298663_G/A_Synonymous:EPHB3	5063	913	1	0.090164	0.61537	0.50243	2536	2527	0.09168	0.088643
5	112170872	112170872	5:112170872_G/T_Intron:APC|CTC-554D6.1	5063	16	1	0.0015801	0.61553	0.5022	2536	2527	0.0017744	0.001385
3	183961422	183961422	3:183961422_G/A_Normal_Splice_Site:ALG3	5063	25	1	0.0024689	0.62013	-0.49566	2536	2527	0.0021688	0.0027701
12	57586764	57586764	12:57586764_C/G,T_Intron:LRP1	5063	180	1	0.017776	0.62142	-0.49383	2536	2527	0.017153	0.018401
14	75475894	75475894	14:75475894_G/C_Utr3:EIF2B2	5063	80	1	0.0079005	0.62209	0.49289	2536	2527	0.0082808	0.0075188
15	75979905	75979905	15:75979905_G/A_Synonymous:CSPG4	5063	42	1	0.0041477	0.62513	0.48859	2536	2527	0.0045347	0.0037594
20	22562482	22562482	20:22562482_G/A_Utr3:FOXA2	5063	32	1	0.0031602	0.62649	0.48667	2536	2527	0.0033517	0.0029679
5	73992943	73992943	5:73992943_C/T_Intron:HEXB	5063	14	1	0.0013826	0.6296	-0.4823	2536	2527	0.001183	0.0015829
3	184072457	184072457	3:184072457_G/C_Intron:CLCN2|EIF2B5	5063	29	1	0.0028639	0.63097	0.48036	2536	2527	0.0031546	0.0025722
12	57589973	57589973	12:57589973_C/T_Synonymous:LRP1	5063	20	1	0.0019751	0.631	0.48033	2536	2527	0.0021688	0.0017808
17	29622831	29622831	17:29622831_G/A_Synonymous:OMG	5063	20	1	0.0019751	0.631	0.48033	2536	2527	0.0021688	0.0017808
1	45340342	45340342	1:45340342_A/C_Nonsynonymous:EIF2B3	5063	192	1	0.018961	0.63715	-0.47169	2536	2527	0.018336	0.019588
5	112179153	112179153	5:112179153_C/G_Nonsynonymous:APC	5063	54	1	0.0053328	0.64355	0.46275	2536	2527	0.0057177	0.0049466
22	42276857	42276857	22:42276857_G/A_Synonymous:SREBF2	5063	31	1	0.0030614	0.64519	0.46046	2536	2527	0.0033517	0.0027701
22	20229474	20229474	22:20229474_C/T_Synonymous:RTN4R	5063	12	1	0.0011851	0.64522	-0.46042	2536	2527	0.0009858	0.001385
15	58256127	58256127	15:58256127_C/T_Nonsynonymous:ALDH1A2	5063	5651	1	0.44193	0.646	0.45932	2536	2527	0.56151	0.55461
19	11226800	11226800	19:11226800_C/T_Synonymous:LDLR	5063	475	1	0.046909	0.64612	-0.45916	2536	2527	0.046136	0.047685
20	62839672	62839672	20:62839672_C/T_Nonsynonymous:MYT1	5063	35	1	0.0034564	0.64771	0.45695	2536	2527	0.0037461	0.0031658
15	77907775	77907775	15:77907775_T/C_Synonymous:LINGO1	5063	6408	1	0.36717	0.64812	-0.45637	2536	2527	0.63072	0.63494
16	23415100	23415100	16:23415100_C/T_Nonsynonymous:COG7	5063	16	1	0.0015801	0.6485	0.45585	2536	2527	0.0017744	0.001385
5	112174677	112174677	5:112174677_T/C_Nonsynonymous:APC	5063	16	1	0.0015801	0.6485	0.45585	2536	2527	0.0017744	0.001385
19	11227554	11227554	19:11227554_C/T_Synonymous:LDLR	5063	1384	1	0.13668	0.64887	-0.45533	2536	2527	0.13545	0.13791
18	74728800	74728800	18:74728800_C/G_Synonymous:MBP	5063	217	1	0.02143	0.65237	-0.45047	2536	2527	0.020702	0.022161
1	32797066	32797066	1:32797066_C/A_Intron:HDAC1	5063	14	1	0.0013826	0.65705	0.44399	2536	2527	0.0015773	0.0011872
9	2651962	2651962	9:2651962_G/T_Normal_Splice_Site:VLDLR	5063	2085	1	0.20591	0.66059	0.43909	2536	2527	0.208	0.2038
3	170198942	170198942	3:170198942_C/T_Nonsynonymous:SLC7A14	5063	141	1	0.013925	0.66165	0.43763	2536	2527	0.014393	0.013455
11	121177865	121177865	11:121177865_A/G_Nonsynonymous:SC5DL	5063	54	1	0.0053328	0.66181	0.43741	2536	2527	0.0057177	0.0049466
2	198365788	198365788	2:198365788_C/T_Intron:HSPE1	5063	1514	1	0.14952	0.66339	-0.43524	2536	2527	0.14826	0.15077
3	183904049	183904049	3:183904049_A/G_Synonymous:ABCF3	5063	1678	1	0.16571	0.66374	-0.43476	2536	2527	0.16364	0.16779
10	79781739	79781739	10:79781739_G/A_Synonymous:POLR3A	5063	29	1	0.0028639	0.66382	-0.43465	2536	2527	0.0025631	0.0031658
11	71155029	71155029	11:71155029_G/A_Intron:DHCR7	5063	45	1	0.004444	0.66487	-0.4332	2536	2527	0.0041404	0.0047487
19	11233886	11233886	19:11233886_C/T_Nonsynonymous:LDLR	5063	120	1	0.011851	0.66497	-0.43306	2536	2527	0.011435	0.012268
17	17726888	17726888	17:17726888_C/T_Nonsynonymous:SREBF1	5063	12	1	0.0011851	0.66515	0.43282	2536	2527	0.0013801	0.00098932
6	35392369	35392369	6:35392369_C/T_Synonymous:PPARD	5063	12	1	0.0011851	0.66515	0.43282	2536	2527	0.0013801	0.00098932
19	36399126	36399126	19:36399126_C/T_Nonsynonymous:TYROBP	5063	14	1	0.0013826	0.66526	-0.43266	2536	2527	0.001183	0.0015829
12	57573272	57573272	12:57573272_C/T_Synonymous:LRP1	5063	30	1	0.0029627	0.66539	-0.43248	2536	2527	0.0027603	0.0031658
15	75980259	75980259	15:75980259_C/T_Synonymous:CSPG4	5063	19	1	0.0018764	0.66591	-0.43176	2536	2527	0.0017744	0.0019786
9	2648773	2648773	9:2648773_A/G_Synonymous:VLDLR	5063	2008	1	0.1983	0.66637	-0.43114	2536	2527	0.19696	0.19964
12	57590758	57590758	12:57590758_C/T_Normal_Splice_Site:LRP1	5063	1905	1	0.18813	0.66638	-0.43113	2536	2527	0.18632	0.18995
15	75982513	75982513	15:75982513_A/G_Nonsynonymous:CSPG4	5063	51	1	0.0050365	0.66655	0.43088	2536	2527	0.0053233	0.0047487
10	73591648	73591648	10:73591648_G/A_Synonymous:PSAP	5063	72	1	0.0071104	0.66693	0.43037	2536	2527	0.0074921	0.0067273
4	123814308	123814308	4:123814308_C/T_Nonsynonymous:NUDT6	5063	1710	1	0.16887	0.66761	0.42943	2536	2527	0.17015	0.16759
19	35790493	35790493	19:35790493_C/T_Nonsynonymous:MAG	5063	36	1	0.0035552	0.67439	0.42013	2536	2527	0.0037461	0.0033637
22	42293140	42293140	22:42293140_G/C_Nonsynonymous:SREBF2	5063	852	1	0.08414	0.6745	-0.41998	2536	2527	0.082808	0.085477
15	75982329	75982329	15:75982329_A/T_Nonsynonymous:CSPG4	5063	20	1	0.0019751	0.67478	-0.4196	2536	2527	0.0017744	0.0021765
18	21120444	21120444	18:21120444_T/C_Nonsynonymous:NPC1	5063	3685	1	0.36391	0.68308	-0.40826	2536	2527	0.36199	0.36585
6	29627313	29627313	6:29627313_A/G_Synonymous:MOG	5063	98	1	0.0096781	0.68502	0.40563	2536	2527	0.010055	0.0092996
1	17682572	17682572	1:17682572_G/A_Nonsynonymous:PADI4	5063	17	1	0.0016788	0.68514	-0.40546	2536	2527	0.0015773	0.0017808
7	44578500	44578500	7:44578500_G/A_Nonsynonymous:NPC1L1	5063	22	1	0.0021726	0.68534	-0.40518	2536	2527	0.0019716	0.0023744
2	61275771	61275771	2:61275771_C/G_Nonsynonymous:PEX13	5063	402	1	0.0397	0.68741	-0.40238	2536	2527	0.039235	0.040166
7	23000919	23000919	7:23000919_C/G_Nonsynonymous:FAM126A	5063	23	1	0.0022714	0.68978	0.39916	2536	2527	0.0025631	0.0019786
1	228247916	228247916	1:228247916_A/T_Stop_Gain:WNT3A	5063	166	1	0.016393	0.69062	-0.39801	2536	2527	0.01597	0.016818
1	228247922	228247922	1:228247922_G/A_Nonsynonymous:WNT3A	5063	166	1	0.016393	0.69062	-0.39801	2536	2527	0.01597	0.016818
15	78471954	78471954	15:78471954_G/A_Synonymous:ACSBG1	5063	609	1	0.060142	0.69161	-0.39667	2536	2527	0.059148	0.06114
19	45862112	45862112	19:45862112_G/C_Utr3:ERCC2	5063	40	1	0.0039502	0.69388	-0.39359	2536	2527	0.0037461	0.0041551
18	21116684	21116684	18:21116684_G/A_Synonymous:NPC1	5063	32	1	0.0031602	0.69799	0.38804	2536	2527	0.0033517	0.0029679
3	183960671	183960671	3:183960671_C/T_Nonsynonymous:ALG3	5063	15	1	0.0014813	0.70263	0.38178	2536	2527	0.0015773	0.001385
15	78466037	78466037	15:78466037_C/G_Nonsynonymous:ACSBG1	5063	44	1	0.0043452	0.70551	-0.37789	2536	2527	0.0039432	0.0047487
10	48370595	48370595	10:48370595_G/A_Synonymous:ZNF488	5063	2977	1	0.294	0.70728	0.37552	2536	2527	0.29633	0.29165
1	119964589	119964589	1:119964589_G/A_Synonymous:HSD3B2	5063	11	1	0.0010863	0.71119	-0.37026	2536	2527	0.0009858	0.0011872
15	78466095	78466095	15:78466095_G/A_Synonymous:ACSBG1	5063	11	1	0.0010863	0.71119	-0.37026	2536	2527	0.0009858	0.0011872
9	2644954	2644954	9:2644954_C/T_Normal_Splice_Site:VLDLR	5063	1960	1	0.19356	0.71157	-0.36975	2536	2527	0.19243	0.1947
2	95691596	95691596	2:95691596_C/T_Nonsynonymous:MAL	5063	23	1	0.0022714	0.71406	0.36642	2536	2527	0.0023659	0.0021765
4	55129831	55129831	4:55129831_C/T_Normal_Splice_Site:PDGFRA	5063	718	1	0.070907	0.7158	0.36408	2536	2527	0.071767	0.070044
20	62863580	62863580	20:62863580_C/T_Synonymous:MYT1	5063	405	1	0.039996	0.71713	0.3623	2536	2527	0.040615	0.039375
19	45854919	45854919	19:45854919_T/G_Nonsynonymous:ERCC2	5063	3909	1	0.38604	0.71715	-0.36227	2536	2527	0.38368	0.38841
3	184049385	184049385	3:184049385_C/T_Synonymous:EIF4G1	5063	223	1	0.022023	0.71733	-0.36203	2536	2527	0.021688	0.022359
9	2648747	2648747	9:2648747_C/T_Synonymous:VLDLR	5063	68	1	0.0067154	0.71754	-0.36175	2536	2527	0.0063091	0.0071231
18	25616462	25616462	18:25616462_G/A_Synonymous:CDH2	5063	42	1	0.0041477	0.71954	-0.35907	2536	2527	0.0039432	0.004353
12	57571249	57571249	12:57571249_C/T_Synonymous:LRP1	5063	101	1	0.0099743	0.72077	0.35743	2536	2527	0.01045	0.0094974
3	183908982	183908982	3:183908982_C/T_Nonsynonymous:ABCF3	5063	316	1	0.031207	0.72177	-0.3561	2536	2527	0.030757	0.031658
19	36398622	36398622	19:36398622_C/G_Intron:TYROBP	5063	46	1	0.0045428	0.72287	0.35462	2536	2527	0.0047319	0.004353
11	111724133	111724133	11:111724133_C/T_Nonsynonymous:ALG9	5063	3307	1	0.32659	0.72505	-0.35171	2536	2527	0.32551	0.32766
3	47455419	47455419	3:47455419_G/A_Synonymous:SCAP	5063	112	1	0.011061	0.7285	-0.34712	2536	2527	0.010647	0.011476
18	21141415	21141415	18:21141415_G/A_Synonymous:NPC1	5063	33	1	0.0032589	0.7299	0.34526	2536	2527	0.0035489	0.0029679
11	61541429	61541430	11:61541429_GC/GCC,G_Insertion:C11orf9|RP11-467L20.9	5063	33	1	0.0032589	0.73065	-0.34426	2536	2527	0.0029574	0.0035615
14	88431898	88431898	14:88431898_C/T_Synonymous:GALC	5063	3480	1	0.34367	0.7316	0.34299	2536	2527	0.34602	0.34131
1	225600169	225600169	1:225600169_C/T_Synonymous:LBR	5063	684	1	0.067549	0.73209	-0.34235	2536	2527	0.066443	0.068658
15	48443699	48443699	15:48443699_T/C_Nonsynonymous:MYEF2	5063	10115	1	0.0010863	0.73342	0.34058	2536	2527	0.99901	0.99881
12	57594552	57594552	12:57594552_C/T_Synonymous:LRP1	5063	100	1	0.0098756	0.73347	-0.34051	2536	2527	0.0096609	0.010091
15	77907784	77907784	15:77907784_G/A_Synonymous:LINGO1	5063	6394	1	0.36856	0.73633	-0.33671	2536	2527	0.62993	0.63296
15	75981861	75981861	15:75981861_G/A_Synonymous:CSPG4	5063	20	1	0.0019751	0.73649	-0.3365	2536	2527	0.0017744	0.0021765
18	21116665	21116665	18:21116665_C/T_Nonsynonymous:NPC1	5063	49	1	0.004839	0.73735	-0.33536	2536	2527	0.0045347	0.0051444
15	78461324	78461324	15:78461324_C/T_Nonsynonymous:IDH3A	5063	31	1	0.0030614	0.74117	-0.3303	2536	2527	0.0029574	0.0031658
11	111746041	111746041	11:111746041_A/G_Synonymous:FDXACB1	5063	60	1	0.0059253	0.74665	-0.32306	2536	2527	0.0057177	0.0061338
11	111746231	111746231	11:111746231_G/A_Synonymous:FDXACB1	5063	60	1	0.0059253	0.74665	-0.32306	2536	2527	0.0057177	0.0061338
19	11233941	11233941	19:11233941_A/G_Synonymous:LDLR	5063	7809	1	0.22882	0.74803	0.32124	2536	2527	0.77267	0.76969
11	111747725	111747725	11:111747725_C/T_Nonsynonymous:FDXACB1|RP11-108O10.8	5063	88	1	0.0086905	0.74842	0.32072	2536	2527	0.0090694	0.0083102
16	57295926	57295926	16:57295926_C/T_Synonymous:PLLP	5063	67	1	0.0066166	0.74955	-0.31923	2536	2527	0.0063091	0.0069252
17	40123938	40123938	17:40123938_G/C_Nonsynonymous:CNP	5063	24	1	0.0023701	0.75129	-0.31694	2536	2527	0.0021688	0.0025722
15	78465993	78465993	15:78465993_G/A_Synonymous:ACSBG1	5063	11	1	0.0010863	0.75337	-0.3142	2536	2527	0.0009858	0.0011872
12	57539082	57539082	12:57539082_C/T_Nonsynonymous:LRP1	5063	301	1	0.029725	0.75365	-0.31383	2536	2527	0.02918	0.030273
1	45341360	45341360	1:45341360_T/C_Nonsynonymous:EIF2B3	5063	13	1	0.0012838	0.75382	0.31361	2536	2527	0.0013801	0.0011872
18	21114440	21114440	18:21114440_C/A,T_Synonymous:NPC1	5063	13	1	0.0012838	0.75382	0.31361	2536	2527	0.0013801	0.0011872
3	183907448	183907448	3:183907448_G/A_Nonsynonymous:ABCF3	5063	17	1	0.0016788	0.75812	0.30795	2536	2527	0.0017744	0.0015829
5	112178492	112178492	5:112178492_C/T_Synonymous:APC	5063	80	1	0.0079005	0.75832	-0.30769	2536	2527	0.0076893	0.0081124
22	51065600	51065600	22:51065600_G/A_Synonymous:ARSA	5063	384	1	0.037922	0.76388	-0.30039	2536	2527	0.037461	0.038385
15	75982041	75982041	15:75982041_C/T_Synonymous:CSPG4	5063	63	1	0.0062216	0.76448	-0.29961	2536	2527	0.0059148	0.0065295
17	17720319	17720319	17:17720319_C/T_Nonsynonymous:SREBF1	5063	103	1	0.010172	0.76457	0.29949	2536	2527	0.010252	0.010091
3	184049807	184049807	3:184049807_C/T_Synonymous:EIF4G1	5063	52	1	0.0051353	0.76566	0.29806	2536	2527	0.0053233	0.0049466
12	23687354	23687354	12:23687354_G/A_Synonymous:SOX5	5063	83	1	0.0081967	0.76642	0.29707	2536	2527	0.0082808	0.0081124
12	57590869	57590869	12:57590869_T/C_Synonymous:LRP1	5063	10100	1	0.0025676	0.76752	0.29562	2536	2527	0.99763	0.99723
2	1805489	1805489	2:1805489_A/G_Synonymous:MYT1L	5063	609	1	0.060142	0.76832	-0.29457	2536	2527	0.059345	0.060942
19	11230842	11230842	19:11230842_C/T_Synonymous:LDLR	5063	27	1	0.0026664	0.76917	0.29346	2536	2527	0.0027603	0.0025722
2	118860873	118860873	2:118860873_T/C_Synonymous:INSIG2	5063	27	1	0.0026664	0.76917	0.29346	2536	2527	0.0027603	0.0025722
22	51063610	51063610	22:51063610_C/T_Nonsynonymous:ARSA	5063	238	1	0.023504	0.77138	-0.29057	2536	2527	0.022871	0.024139
19	11230798	11230798	19:11230798_G/A_Nonsynonymous:LDLR	5063	15	1	0.0014813	0.77492	0.28594	2536	2527	0.0015773	0.001385
11	71153322	71153322	11:71153322_G/A_Synonymous:DHCR7	5063	89	1	0.0087893	0.77531	-0.28544	2536	2527	0.0084779	0.0091017
19	11223961	11223961	19:11223961_C/T_Synonymous:LDLR	5063	15	1	0.0014813	0.77844	-0.28135	2536	2527	0.0013801	0.0015829
3	183963388	183963388	3:183963388_G/A_Synonymous:ALG3	5063	15	1	0.0014813	0.77844	-0.28135	2536	2527	0.0013801	0.0015829
1	17634718	17634718	1:17634718_A/G_Start_Loss:PADI4	5063	25	1	0.0024689	0.78028	-0.27896	2536	2527	0.0023659	0.0025722
3	184049143	184049143	3:184049143_C/T_Synonymous:EIF4G1	5063	149	1	0.014715	0.78413	0.27394	2536	2527	0.015181	0.014246
1	17396592	17396592	1:17396592_G/A_Synonymous:PADI2	5063	651	1	0.06429	0.78414	0.27393	2536	2527	0.064866	0.063712
3	183908978	183908978	3:183908978_G/C_Nonsynonymous:ABCF3	5063	134	1	0.013233	0.7847	-0.2732	2536	2527	0.013013	0.013455
4	123814164	123814164	4:123814164_G/A_Nonsynonymous:NUDT6	5063	52	1	0.0051353	0.78545	0.27223	2536	2527	0.0053233	0.0049466
15	75982581	75982581	15:75982581_G/C_Nonsynonymous:CSPG4	5063	59	1	0.0058266	0.78617	0.27129	2536	2527	0.0059148	0.005738
14	88431969	88431969	14:88431969_T/C_Nonsynonymous:GALC	5063	21	1	0.0020739	0.78954	0.26691	2536	2527	0.0021688	0.0019786
4	115544713	115544713	4:115544713_C/T_Nonsynonymous:UGT8	5063	254	1	0.025084	0.79197	0.26375	2536	2527	0.025434	0.024733
10	98105840	98105840	10:98105840_G/A_Nonsynonymous:OPALIN	5063	48	1	0.0047403	0.79242	0.26318	2536	2527	0.004929	0.0045509
3	184290951	184290951	3:184290951_G/A_Synonymous:EPHB3	5063	17	1	0.0016788	0.7926	0.26294	2536	2527	0.0017744	0.0015829
3	183898046	183898046	3:183898046_G/A_Normal_Splice_Site:AP2M1	5063	13	1	0.0012838	0.79319	0.26217	2536	2527	0.0013801	0.0011872
3	184104383	184104383	3:184104383_C/T_Nonsynonymous:CHRD	5063	13	1	0.0012838	0.79319	0.26217	2536	2527	0.0013801	0.0011872
3	47456076	47456076	3:47456076_C/T_Nonsynonymous:SCAP	5063	13	1	0.0012838	0.79319	0.26217	2536	2527	0.0013801	0.0011872
5	73985215	73985215	5:73985215_A/G_Nonsynonymous:HEXB	5063	1869	1	0.18457	0.79594	-0.2586	2536	2527	0.18356	0.1856
16	57318420	57318420	16:57318420_C/G_Synonymous:PLLP	5063	11	1	0.0010863	0.79626	-0.25819	2536	2527	0.0009858	0.0011872
4	85414655	85414655	4:85414655_G/A_Synonymous:NKX6-1	5063	11	1	0.0010863	0.79626	-0.25819	2536	2527	0.0009858	0.0011872
22	51065322	51065322	22:51065322_A/G_Synonymous:ARSA	5063	153	1	0.01511	0.79667	0.25766	2536	2527	0.015379	0.01484
3	47455688	47455688	3:47455688_C/T_Synonymous:SCAP	5063	99	1	0.0097768	0.79746	0.25664	2536	2527	0.009858	0.0096953
3	184299155	184299155	3:184299155_G/A_Synonymous:EPHB3	5063	72	1	0.0071104	0.80188	-0.25091	2536	2527	0.0069006	0.0073209
20	62836382	62836382	20:62836382_C/T_Normal_Splice_Site:MYT1	5063	1346	1	0.13293	0.80346	0.24888	2536	2527	0.13368	0.13217
15	78471110	78471110	15:78471110_G/A_Synonymous:ACSBG1	5063	599	1	0.059155	0.80928	-0.24136	2536	2527	0.058557	0.059755
18	25543452	25543452	18:25543452_T/G_Nonsynonymous:CDH2	5063	28	1	0.0027652	0.81067	0.23956	2536	2527	0.0029574	0.0025722
1	17418894	17418894	1:17418894_A/G_Intron:PADI2	5063	6080	1	0.39957	0.81096	-0.23918	2536	2527	0.59858	0.6023
15	75979663	75979663	15:75979663_T/C_Nonsynonymous:CSPG4	5063	15	1	0.0014813	0.81186	0.23803	2536	2527	0.0015773	0.001385
16	23428402	23428402	16:23428402_T/C_Nonsynonymous:COG7	5063	15	1	0.0014813	0.81186	0.23803	2536	2527	0.0015773	0.001385
15	48433306	48433306	15:48433306_A/T_Normal_Splice_Site:SLC24A5	5063	84	1	0.0082955	0.81448	0.23465	2536	2527	0.0084779	0.0081124
15	75981816	75981816	15:75981816_C/T_Nonsynonymous:CSPG4	5063	15	1	0.0014813	0.81547	-0.23337	2536	2527	0.0013801	0.0015829
10	98115019	98115019	10:98115019_G/A_Nonsynonymous:OPALIN	5063	167	1	0.016492	0.82197	-0.22501	2536	2527	0.016364	0.01662
1	231829752	231829752	1:231829752_C/T_Nonsynonymous:DISC1	5063	27	1	0.0026664	0.82438	0.22192	2536	2527	0.0027603	0.0025722
3	184039828	184039828	3:184039828_C/T_Nonsynonymous:EIF4G1	5063	19	1	0.0018764	0.82722	-0.21826	2536	2527	0.0017744	0.0019786
15	77907145	77907145	15:77907145_G/A_Synonymous:LINGO1	5063	2085	1	0.20591	0.83017	-0.21449	2536	2527	0.20505	0.20677
17	27075423	27075423	17:27075423_C/T_Synonymous:TRAF4	5063	1653	1	0.16324	0.83112	0.21326	2536	2527	0.16424	0.16225
4	115544339	115544339	4:115544339_C/T_Synonymous:UGT8	5063	21	1	0.0020739	0.83148	-0.2128	2536	2527	0.0019716	0.0021765
11	61548796	61548796	11:61548796_G/A_Nonsynonymous:C11orf9	5063	348	1	0.034367	0.83345	-0.21028	2536	2527	0.034109	0.034626
1	17668826	17668826	1:17668826_C/T_Synonymous:PADI4	5063	23	1	0.0022714	0.835	-0.2083	2536	2527	0.0021688	0.0023744
1	231931048	231931048	1:231931048_T/C_Normal_Splice_Site:DISC1	5063	1294	1	0.12779	0.83597	0.20704	2536	2527	0.12835	0.12723
7	133580447	133580447	7:133580447_G/A_Synonymous:EXOC4	5063	4111	1	0.40598	0.83642	0.20648	2536	2527	0.40733	0.40463
1	231401902	231401902	1:231401902_G/A_Synonymous:GNPAT	5063	4932	1	0.48706	0.83699	0.20575	2536	2527	0.48758	0.48655
12	5604064	5604064	12:5604064_T/C_Synonymous:NTF3	5063	25	1	0.0024689	0.83792	-0.20455	2536	2527	0.0023659	0.0025722
18	21118536	21118536	18:21118536_G/A_Nonsynonymous:NPC1	5063	25	1	0.0024689	0.83792	-0.20455	2536	2527	0.0023659	0.0025722
17	40120697	40120697	17:40120697_C/G_Synonymous:CNP	5063	11	1	0.0010863	0.83975	-0.20222	2536	2527	0.0009858	0.0011872
3	184026600	184026600	3:184026600_C/T_Synonymous:PSMD2	5063	11	1	0.0010863	0.83975	-0.20222	2536	2527	0.0009858	0.0011872
11	71146886	71146886	11:71146886_C/G_Essential_Splice_Site:DHCR7	5063	31	1	0.0030614	0.84248	0.19872	2536	2527	0.0031546	0.0029679
5	112177171	112177171	5:112177171_G/A_Synonymous:APC	5063	5806	1	0.42662	0.84263	-0.19853	2536	2527	0.57216	0.57459
18	21124945	21124945	18:21124945_C/G_Nonsynonymous:NPC1	5063	5999	1	0.40756	0.84524	0.1952	2536	2527	0.59247	0.5924
8	11687923	11687923	8:11687923_T/A_Synonymous:FDFT1	5063	287	1	0.028343	0.84646	0.19364	2536	2527	0.028785	0.027899
12	57592067	57592067	12:57592067_G/A_Synonymous:LRP1	5063	35	1	0.0034564	0.84695	-0.19301	2536	2527	0.0033517	0.0035615
18	25593644	25593644	18:25593644_T/C_Normal_Splice_Site:CDH2	5063	13	1	0.0012838	0.84728	-0.19259	2536	2527	0.001183	0.001385
19	11200282	11200282	19:11200282_G/A_Nonsynonymous:LDLR	5063	13	1	0.0012838	0.84728	-0.19259	2536	2527	0.001183	0.001385
3	184290726	184290726	3:184290726_C/T_Synonymous:EPHB3	5063	100	1	0.0098756	0.84734	0.19251	2536	2527	0.010055	0.0096953
3	183882114	183882114	3:183882114_G/A_Synonymous:DVL3	5063	112	1	0.011061	0.85063	0.18832	2536	2527	0.011238	0.010882
12	57578673	57578673	12:57578673_G/A_Nonsynonymous:LRP1	5063	314	1	0.031009	0.85176	-0.18687	2536	2527	0.03056	0.03146
5	112178795	112178795	5:112178795_G/A_Nonsynonymous:APC	5063	326	1	0.032194	0.8528	0.18555	2536	2527	0.032729	0.031658
3	184086087	184086087	3:184086087_C/T_Synonymous:POLR2H	5063	15	1	0.0014813	0.8529	-0.18542	2536	2527	0.0013801	0.0015829
15	78466127	78466127	15:78466127_T/C_Nonsynonymous:ACSBG1	5063	4892	1	0.48311	0.85602	-0.18144	2536	2527	0.48265	0.48358
22	30951848	30951848	22:30951848_C/T_Nonsynonymous:GAL3ST1	5063	11	1	0.0010863	0.85698	0.18022	2536	2527	0.001183	0.00098932
15	48444430	48444430	15:48444430_C/A_Essential_Splice_Site:MYEF2	5063	19	1	0.0018764	0.86058	-0.17564	2536	2527	0.0017744	0.0019786
18	74778515	74778515	18:74778515_G/T_Intron:MBP	5063	4780	1	0.47205	0.8611	-0.17498	2536	2527	0.47161	0.4725
19	11227525	11227525	19:11227525_G/A_Intron:LDLR	5063	17	1	0.0016788	0.86273	0.1729	2536	2527	0.0017744	0.0015829
22	51065593	51065593	22:51065593_C/T_Essential_Splice_Site:ARSA	5063	23	1	0.0022714	0.86287	0.17272	2536	2527	0.0023659	0.0021765
15	77907402	77907402	15:77907402_C/A,T_Nonsynonymous:LINGO1	5063	11	1	0.0010863	0.86436	0.17082	2536	2527	0.001183	0.00098932
15	75982186	75982186	15:75982186_G/A_Nonsynonymous:CSPG4	5063	195	1	0.019257	0.86512	0.16986	2536	2527	0.019322	0.019193
11	111746748	111746748	11:111746748_G/A_Nonsynonymous:FDXACB1	5063	25	1	0.0024689	0.86708	-0.16736	2536	2527	0.0023659	0.0025722
3	184290348	184290348	3:184290348_G/A_Synonymous:EPHB3	5063	881	1	0.087004	0.86828	0.16584	2536	2527	0.087539	0.086466
7	133502211	133502211	7:133502211_G/A_Nonsynonymous:EXOC4	5063	71	1	0.0070117	0.86937	-0.16446	2536	2527	0.0069006	0.0071231
10	79782047	79782047	10:79782047_C/T_Synonymous:POLR3A	5063	77	1	0.0076042	0.87137	-0.16191	2536	2527	0.0074921	0.0077167
15	58357854	58357854	15:58357854_C/T_Utr5:ALDH1A2	5063	291	1	0.028738	0.87358	-0.15912	2536	2527	0.028391	0.029086
15	75981022	75981022	15:75981022_T/C_Nonsynonymous:CSPG4	5063	14	1	0.0013826	0.87731	0.15438	2536	2527	0.0013801	0.001385
15	75981550	75981550	15:75981550_C/T_Nonsynonymous:CSPG4	5063	14	1	0.0013826	0.87731	0.15438	2536	2527	0.0013801	0.001385
15	75982872	75982872	15:75982872_G/A_Synonymous:CSPG4	5063	14	1	0.0013826	0.87731	0.15438	2536	2527	0.0013801	0.001385
3	184289146	184289146	3:184289146_G/A_Synonymous:EPHB3	5063	142	1	0.014023	0.87744	-0.15422	2536	2527	0.013801	0.014246
2	198363504	198363504	2:198363504_A/G_Synonymous:HSPD1	5063	1524	1	0.1505	0.87777	-0.15379	2536	2527	0.15024	0.15077
15	75968238	75968238	15:75968238_C/A,T_Nonsynonymous:CSPG4	5063	13	1	0.0012838	0.87836	-0.15305	2536	2527	0.001183	0.001385
22	42300948	42300948	22:42300948_C/A_Synonymous:SREBF2	5063	685	1	0.067648	0.87862	-0.15272	2536	2527	0.067035	0.068263
1	17681144	17681144	1:17681144_G/A_Synonymous:PADI4	5063	116	1	0.011456	0.88269	0.14756	2536	2527	0.011632	0.011278
4	55143577	55143577	4:55143577_G/A_Synonymous:FIP1L1|PDGFRA	5063	1088	1	0.10745	0.88344	0.14662	2536	2527	0.10804	0.10685
1	17405814	17405814	1:17405814_C/T_Nonsynonymous:PADI2	5063	11	1	0.0010863	0.88371	-0.14627	2536	2527	0.0009858	0.0011872
15	72640066	72640066	15:72640066_G/A_Synonymous:HEXA	5063	11	1	0.0010863	0.88371	-0.14627	2536	2527	0.0009858	0.0011872
3	184038792	184038792	3:184038792_C/A_Intron:EIF2B5|EIF4G1	5063	11	1	0.0010863	0.88371	-0.14627	2536	2527	0.0009858	0.0011872
18	25543387	25543387	18:25543387_G/A_Synonymous:CDH2	5063	3070	1	0.30318	0.8854	-0.14413	2536	2527	0.30304	0.30332
11	111749349	111749349	11:111749349_A/T_Nonsynonymous:FDXACB1|RP11-108O10.8	5063	1041	1	0.1028	0.88554	-0.14395	2536	2527	0.10134	0.10427
22	42274034	42274034	22:42274034_G/T_Synonymous:SREBF2	5063	520	1	0.051353	0.88767	0.14125	2536	2527	0.051459	0.051247
6	114277866	114277866	6:114277866_G/T_Intron:HDAC2	5063	13	1	0.0012838	0.88778	-0.14111	2536	2527	0.001183	0.001385
5	112178311	112178311	5:112178311_C/T_Synonymous:APC	5063	16	1	0.0015801	0.88861	-0.14007	2536	2527	0.0015773	0.0015829
16	23403744	23403744	16:23403744_A/G_Synonymous:COG7	5063	238	1	0.023504	0.88917	0.13935	2536	2527	0.023856	0.02315
16	23409440	23409440	16:23409440_G/A_Nonsynonymous:COG7	5063	238	1	0.023504	0.88917	0.13935	2536	2527	0.023856	0.02315
3	184071984	184071984	3:184071984_G/A_Synonymous:CLCN2	5063	341	1	0.033676	0.88931	-0.13917	2536	2527	0.033517	0.033835
7	133682336	133682336	7:133682336_G/A_Synonymous:EXOC4	5063	23	1	0.0022714	0.89342	0.13398	2536	2527	0.0023659	0.0021765
2	136872715	136872715	2:136872715_G/A_Synonymous:CXCR4	5063	31	1	0.0030614	0.89504	0.13193	2536	2527	0.0031546	0.0029679
18	74701984	74701984	18:74701984_G/A_Synonymous:MBP	5063	1539	1	0.15198	0.89795	0.12825	2536	2527	0.15221	0.15176
1	17413152	17413152	1:17413152_C/T_Nonsynonymous:PADI2	5063	106	1	0.010468	0.89899	0.12694	2536	2527	0.010647	0.010289
11	121174100	121174100	11:121174100_C/T_Nonsynonymous:SC5DL	5063	18	1	0.0017776	0.90556	0.11865	2536	2527	0.0017744	0.0017808
1	115604798	115604798	1:115604798_C/T_Synonymous:TSPAN2	5063	1245	1	0.12295	0.91067	-0.11219	2536	2527	0.12224	0.12366
11	71146577	71146577	11:71146577_G/A_Synonymous:DHCR7	5063	5400	1	0.46672	0.91239	-0.11002	2536	2527	0.53293	0.53364
12	57588838	57588838	12:57588838_C/T_Synonymous:LRP1	5063	37	1	0.003654	0.91305	0.10919	2536	2527	0.0037461	0.0035615
7	552046	552046	7:552046_A/G_Synonymous:PDGFA	5063	2699	1	0.26654	0.91462	-0.10721	2536	2527	0.26577	0.26731
4	55152040	55152040	4:55152040_C/T_Synonymous:FIP1L1|PDGFRA	5063	1457	1	0.14389	0.91487	0.1069	2536	2527	0.14412	0.14365
1	17396608	17396608	1:17396608_C/T_Nonsynonymous:PADI2	5063	21	1	0.0020739	0.91653	0.1048	2536	2527	0.0021688	0.0019786
4	55133783	55133783	4:55133783_C/T_Synonymous:PDGFRA	5063	22	1	0.0021726	0.91784	0.10315	2536	2527	0.0021688	0.0021765
12	57569339	57569339	12:57569339_G/A_Nonsynonymous:LRP1	5063	37	1	0.003654	0.92047	-0.099847	2536	2527	0.0035489	0.0037594
15	75968921	75968921	15:75968921_C/T_Nonsynonymous:CSPG4	5063	33	1	0.0032589	0.92716	0.091415	2536	2527	0.0033517	0.0031658
11	16077331	16077331	11:16077331_T/C_Synonymous:SOX6	5063	34	1	0.0033577	0.92774	0.090689	2536	2527	0.0033517	0.0033637
3	47467597	47467597	3:47467597_C/T_Nonsynonymous:SCAP	5063	97	1	0.0095793	0.92788	0.090512	2536	2527	0.0096609	0.0094974
10	134598628	134598628	10:134598628_A/G_Nonsynonymous:NKX6-2	5063	4978	1	0.49161	0.92897	-0.089145	2536	2527	0.48916	0.49406
11	111747587	111747587	11:111747587_C/T_Nonsynonymous:FDXACB1|RP11-108O10.8	5063	56	1	0.0055303	0.92945	-0.088543	2536	2527	0.0055205	0.0055402
1	55352613	55352613	1:55352613_G/A_Synonymous:DHCR24	5063	196	1	0.019356	0.93071	-0.086946	2536	2527	0.019322	0.019391
3	184037533	184037533	3:184037533_A/G_Nonsynonymous:EIF4G1	5063	910	1	0.089868	0.93196	0.085374	2536	2527	0.089314	0.090423
4	55127448	55127448	4:55127448_G/A_Nonsynonymous:PDGFRA	5063	110	1	0.010863	0.93208	-0.085226	2536	2527	0.010647	0.01108
3	184104738	184104738	3:184104738_G/A_Intron:CHRD|EIF2B5	5063	139	1	0.013727	0.93522	0.081276	2536	2527	0.013801	0.013653
5	112176325	112176325	5:112176325_G/A_Synonymous:APC	5063	5759	1	0.43127	0.93819	-0.077541	2536	2527	0.56802	0.56945
3	47462200	47462200	3:47462200_T/C_Synonymous:SCAP	5063	9966	1	0.015801	0.94024	0.074968	2536	2527	0.98423	0.98417
18	53303101	53303101	18:53303101_C/G_Nonsynonymous:TCF4	5063	78	1	0.0077029	0.9432	-0.071253	2536	2527	0.0074921	0.0079145
4	55127413	55127413	4:55127413_C/T_Synonymous:PDGFRA	5063	41	1	0.004049	0.94633	0.067317	2536	2527	0.0041404	0.0039573
22	51065146	51065146	22:51065146_G/A_Nonsynonymous:ARSA	5063	12	1	0.0011851	0.94709	0.066361	2536	2527	0.001183	0.0011872
19	11210979	11210979	19:11210979_G/T_Nonsynonymous:LDLR	5063	22	1	0.0021726	0.94934	0.06354	2536	2527	0.0021688	0.0021765
19	36398414	36398414	19:36398414_C/A_Nonsynonymous:TYROBP	5063	90	1	0.008888	0.95143	0.060908	2536	2527	0.0090694	0.008706
5	74656175	74656175	5:74656175_G/A_Utr3:HMGCR	5063	918	1	0.090658	0.95275	0.059259	2536	2527	0.0903	0.091017
2	198359426	198359426	2:198359426_A/G_Synonymous:HSPD1	5063	20	1	0.0019751	0.95795	-0.052723	2536	2527	0.0019716	0.0019786
1	225611661	225611661	1:225611661_C/T_Synonymous:LBR	5063	7611	1	0.24837	0.9584	0.052165	2536	2527	0.75237	0.75089
3	41288466	41288466	3:41288466_G/A_Nonsynonymous:ULK4	5063	36	1	0.0035552	0.9587	0.051781	2536	2527	0.0035489	0.0035615
22	51064469	51064469	22:51064469_G/A_Synonymous:ARSA	5063	21	1	0.0020739	0.95962	-0.050625	2536	2527	0.0019716	0.0021765
1	17666222	17666222	1:17666222_C/A_Nonsynonymous:PADI4	5063	44	1	0.0043452	0.95988	-0.050307	2536	2527	0.0043375	0.004353
15	75980291	75980291	15:75980291_T/C_Nonsynonymous:CSPG4	5063	26	1	0.0025676	0.96074	0.049222	2536	2527	0.0025631	0.0025722
22	51065361	51065361	22:51065361_C/A_Nonsynonymous:ARSA	5063	721	1	0.071203	0.96098	-0.04892	2536	2527	0.071175	0.071231
18	25593713	25593713	18:25593713_G/C_Synonymous:CDH2	5063	480	1	0.047403	0.96256	-0.046939	2536	2527	0.047319	0.047487
3	184102420	184102420	3:184102420_C/T_Synonymous:CHRD	5063	14	1	0.0013826	0.96484	-0.044085	2536	2527	0.0013801	0.001385
7	44578747	44578747	7:44578747_G/A_Nonsynonymous:NPC1L1	5063	14	1	0.0013826	0.96484	-0.044085	2536	2527	0.0013801	0.001385
15	75977912	75977912	15:75977912_C/T_Nonsynonymous:CSPG4	5063	12	1	0.0011851	0.96745	-0.040806	2536	2527	0.001183	0.0011872
2	27587724	27587724	2:27587724_G/A_Synonymous:EIF2B4	5063	221	1	0.021825	0.96869	-0.03925	2536	2527	0.021885	0.021765
7	540090	540090	7:540090_T/C_Synonymous:PDGFA	5063	93	1	0.0091843	0.96914	0.038692	2536	2527	0.0092666	0.0091017
6	35388069	35388069	6:35388069_G/C_Intron:PPARD	5063	12	1	0.0011851	0.96986	-0.037779	2536	2527	0.001183	0.0011872
12	57577915	57577915	12:57577915_C/T_Nonsynonymous:LRP1	5063	30	1	0.0029627	0.97031	0.037226	2536	2527	0.0029574	0.0029679
12	57600281	57600281	12:57600281_C/T_Synonymous:LRP1	5063	107	1	0.010567	0.97558	-0.030606	2536	2527	0.01045	0.010685
19	45855524	45855524	19:45855524_G/A_Synonymous:ERCC2	5063	3434	1	0.33913	0.97862	-0.026798	2536	2527	0.33853	0.33973
8	11683622	11683622	8:11683622_T/C_Synonymous:FDFT1	5063	251	1	0.024788	0.98289	0.021447	2536	2527	0.025039	0.024535
12	24048832	24048832	12:24048832_A/G_Synonymous:SOX5	5063	96	1	0.0094805	0.98591	-0.017654	2536	2527	0.0092666	0.0096953
10	73591663	73591663	10:73591663_G/A_Synonymous:PSAP	5063	58	1	0.0057278	0.98671	-0.016653	2536	2527	0.0057177	0.005738
4	115544054	115544054	4:115544054_A/G_Synonymous:UGT8	5063	22	1	0.0021726	0.98749	-0.015684	2536	2527	0.0021688	0.0021765
1	228248007	228248007	1:228248007_G/A_Utr3:WNT3A	5063	53	1	0.0052341	0.98869	0.014175	2536	2527	0.0053233	0.0051444
14	88416225	88416225	14:88416225_G/A_Synonymous:GALC	5063	12	1	0.0011851	0.9898	0.012785	2536	2527	0.001183	0.0011872
3	12475557	12475557	3:12475557_C/T_Synonymous:PPARG	5063	1434	1	0.14162	0.99013	0.012367	2536	2527	0.14097	0.14226
2	198363546	198363546	2:198363546_G/C_Synonymous:HSPD1	5063	53	1	0.0052341	0.99104	-0.011226	2536	2527	0.0053233	0.0051444
3	184099050	184099050	3:184099050_C/T_Nonsynonymous:CHRD	5063	317	1	0.031306	0.99131	-0.010896	2536	2527	0.031151	0.03146
14	88459467	88459467	14:88459467_C/G_Synonymous:GALC	5063	329	1	0.032491	0.99191	-0.010135	2536	2527	0.032532	0.03245
4	55139771	55139771	4:55139771_T/C_Nonsynonymous:PDGFRA	5063	1140	1	0.11258	0.99369	0.0079025	2536	2527	0.11278	0.11239
5	112173250	112173250	5:112173250_G/A_Synonymous:APC	5063	85	1	0.0083942	0.99499	-0.0062783	2536	2527	0.0082808	0.0085081
7	23000032	23000032	7:23000032_A/C_Synonymous:FAM126A	5063	14	1	0.0013826	0.99558	0.0055426	2536	2527	0.0013801	0.001385
18	25593694	25593694	18:25593694_C/T_Nonsynonymous:CDH2	5063	481	1	0.047501	0.99728	0.0034117	2536	2527	0.047516	0.047487
