# Supplementary material for: Genetic variation in 117 myelination-related genes in schizophrenia: Replication of association to lipid biosynthesis genes
Source: Sci Rep. 2018 May 2;8:6915. doi: 10.1038/s41598-018-25280-4 (PMC5931982; doi:10.1038/s41598-018-25280-4)
Supplement: Supplementary file 5 — Supplementary Dataset 5 [file 41598_2018_25280_MOESM5_ESM.xlsx]

## Sheet: EPACTS_SKAT_160125
#CHROM	BEGIN	END	MARKER_ID	NS	FRAC_WITH_RARE	NUM_ALL_VARS	NUM_PASS_VARS	NUM_SING_VARS	PVALUE	STATRHO
3	184035172	184049550	3:184035172-184049550_EIF4G1	605	0.076033	20	6	1	0.02667	0.2
3	184069817	184076780	3:184069817-184076780_CLCN2	605	0.066116	16	5	1	0.038465	0.2
4	55131118	55156564	4:55131118-55156564_PDGFRA	605	0.014876	8	1	0	0.042724	NA
5	73981299	74016996	5:73981299-74016996_HEXB	605	0.014876	11	2	1	0.05191	1
15	75968078	75980768	15:75968078-75980768_CSPG4	605	0.0066116	10	1	0	0.07258	NA
1	231377150	231411911	1:231377150-231411911_GNPAT	605	0.0049587	8	2	1	0.076372	1
1	225592364	225611735	1:225592364-225611735_LBR	605	0.016529	13	1	0	0.10393	NA
15	77907078	77907954	15:77907078-77907954_LINGO1	605	0.0066116	4	2	0	0.10824	1
11	111657184	111706952	11:111657184-111706952_ALG9	605	0.0033058	3	1	0	0.11338	NA
14	75472570	75472570	14:75472570-75472570_EIF2B2	605	0.0049587	1	1	0	0.12027	NA
5	60053360	60083166	5:60053360-60083166_ELOVL7	605	0.0049587	2	1	0	0.12027	NA
3	183975296	184008903	3:183975296-184008903_ECE2	605	0.066116	11	1	0	0.13012	NA
4	107249244	107253029	4:107249244-107253029_AIMP1	605	0.026446	2	1	0	0.14116	NA
22	30951848	30953295	22:30951848-30953295_GAL3ST1	605	0.049587	3	2	0	0.16491	0
17	17715101	17726910	17:17715101-17726910_SREBF1	605	0.0033058	10	2	2	0.16512	1
18	25532304	25727661	18:25532304-25727661_CDH2	605	0.06281	5	1	0	0.16637	NA
7	132959762	133160119	7:132959762-133160119_EXOC4	605	0.0033058	6	1	0	0.20498	NA
2	198352722	198359436	2:198352722-198359436_HSPD1	605	0.0033058	2	1	0	0.20498	NA
10	73578394	73610974	10:73578394-73610974_PSAP	605	0.0099174	6	2	0	0.23495	1
17	40120702	40125781	17:40120702-40125781_CNP	605	0.0016529	4	1	1	0.26334	NA
3	183883253	183888467	3:183883253-183888467_DVL3	605	0.0016529	3	1	1	0.26334	NA
16	57290926	57295927	16:57290926-57295927_PLLP	605	0.0016529	5	1	1	0.26334	NA
3	47456076	47467487	3:47456076-47467487_SCAP	605	0.0016529	8	1	1	0.26334	NA
1	228210573	228210573	1:228210573-228210573_WNT3A	605	0.0016529	1	1	1	0.26334	NA
2	95691596	95719126	2:95691596-95719126_MAL	605	0.0082645	4	1	0	0.269	NA
22	42266998	42293064	22:42266998-42293064_SREBF2	605	0.0099174	8	1	0	0.27135	NA
15	77938853	77938853	15:77938853-77938853_RP11-307C19.3	605	0.046281	1	1	0	0.32062	NA
20	62838958	62850346	20:62838958-62850346_MYT1	605	0.013223	6	2	0	0.34869	1
3	184099050	184106783	3:184099050-184106783_CHRD	605	0.066116	12	2	0	0.3691	0
18	21111649	21111649	18:21111649-21111649_C18orf8	605	0.0016529	1	1	1	0.37052	NA
3	183853307	183861951	3:183853307-183861951_EIF2B5	605	0.0016529	7	1	1	0.37052	NA
2	158177847	158182001	2:158177847-158182001_ERMN	605	0.0016529	3	1	1	0.37052	NA
5	74018232	74018232	5:74018232-74018232_GFM2	605	0.0016529	1	1	1	0.37052	NA
1	119964624	119964831	1:119964624-119964831_HSD3B2	605	0.0016529	3	1	1	0.37052	NA
19	45854575	45854575	19:45854575-45854575_KLC3	605	0.0016529	1	1	1	0.37052	NA
3	39543574	39543648	3:39543574-39543648_MOBP	605	0.0016529	3	1	1	0.37052	NA
11	121174100	121178032	11:121174100-121178032_SC5DL	605	0.0016529	7	1	1	0.37052	NA
5	79473173	79473173	5:79473173-79473173_SERINC5	605	0.0016529	1	1	1	0.37052	NA
15	72637823	72645440	15:72637823-72645440_HEXA	605	0.0082645	11	3	1	0.38913	1
15	78461324	78461324	15:78461324-78461324_IDH3A	605	0.0066116	1	1	0	0.43191	NA
10	48370731	48371397	10:48370731-48371397_ZNF488	605	0.019835	6	2	0	0.43402	1
1	110050153	110051462	1:110050153-110051462_AMIGO1	605	0.0049587	4	1	0	0.43784	NA
19	45411110	45412056	19:45411110-45412056_APOE	605	0.0049587	3	1	0	0.43784	NA
12	5603607	5603981	12:5603607-5603981_NTF3	605	0.0049587	2	1	0	0.43784	NA
11	6625566	6630580	11:6625566-6630580_ILK	605	0.0033058	5	2	2	0.47553	0
2	1926390	1983529	2:1926390-1983529_MYT1L	605	0.0033058	4	2	2	0.47553	0
18	52899812	53128285	18:52899812-53128285_TCF4	605	0.0033058	3	2	2	0.47553	0
12	57532348	57606021	12:57532348-57606021_LRP1	605	0.026446	29	4	1	0.50222	1
10	79741937	79785423	10:79741937-79785423_POLR3A	605	0.019835	9	2	0	0.51861	1
11	71906361	71906955	11:71906361-71906955_FOLR1	605	0.01157	4	2	0	0.52047	1
1	17634718	17685905	1:17634718-17685905_PADI4	605	0.10909	15	4	0	0.55966	0
1	17396608	17431434	1:17396608-17431434_PADI2	605	0.0049587	7	2	1	0.56393	1
4	23814398	23886388	4:23814398-23886388_PPARGC1A	605	0.01157	10	4	3	0.56883	1
11	71148914	71155929	11:71148914-71155929_DHCR7	605	0.0082645	10	3	1	0.57955	0
3	170198095	170244627	3:170198095-170244627_SLC7A14	605	0.019835	12	3	0	0.58096	0
14	74947404	74959940	14:74947404-74959940_NPC2	605	0.0099174	3	1	0	0.5814	NA
18	21112182	21153416	18:21112182-21153416_NPC1	605	0.039669	19	3	2	0.58294	1
15	48441554	48460932	15:48441554-48460932_MYEF2	605	0.0082645	6	2	1	0.59793	1
3	170150360	170150360	3:170150360-170150360_CLDN11	605	0.0049587	1	1	0	0.69736	NA
17	3379463	3402294	17:3379463-3402294_ASPA	605	0.0099174	5	3	2	0.71744	1
9	2639948	2651909	9:2639948-2651909_VLDLR	605	0.016529	13	1	0	0.72235	NA
19	35786522	35804289	19:35786522-35804289_MAG	605	0.016529	10	1	0	0.77459	NA
10	98109492	98115019	10:98109492-98115019_OPALIN	605	0.026446	4	2	1	0.7838	0
16	8895699	8941654	16:8895699-8941654_PMM2	605	0.0099174	7	1	0	0.78385	NA
18	74721866	74729191	18:74721866-74729191_MBP	605	0.05124	6	1	0	0.78463	NA
16	23400272	23456398	16:23400272-23456398_COG7	605	0.0049587	9	2	1	0.81289	1
3	184290319	184299085	3:184290319-184299085_EPHB3	605	0.0049587	6	2	1	0.81289	1
11	111745734	111749349	11:111745734-111749349_FDXACB1	605	0.0049587	8	2	1	0.81289	1
1	231829616	232094580	1:231829616-232094580_DISC1	605	0.016529	18	3	0	0.81489	0
6	29627222	29638105	6:29627222-29638105_MOG	605	0.0066116	5	1	0	0.82307	NA
3	41288466	41288472	3:41288466-41288472_ULK4	605	0.0066116	3	1	0	0.82307	NA
15	58465314	58476281	15:58465314-58476281_AQP9	605	0.080992	6	1	0	0.84848	NA
22	51063758	51066194	22:51063758-51066194_ARSA	605	0.0033058	6	1	0	0.87458	NA
19	45854910	45872326	19:45854910-45872326_ERCC2	605	0.0033058	13	1	0	0.87458	NA
7	44555699	44579847	7:44555699-44579847_NPC1L1	605	0.039669	26	5	0	0.8897	0
3	183906587	183911470	3:183906587-183911470_ABCF3	605	0.054545	7	1	0	0.90614	NA
5	112090657	112179153	5:112090657-112179153_APC	605	0.084298	26	8	3	0.90675	1
5	74647013	74652199	5:74647013-74652199_HMGCR	605	0.052893	3	1	0	0.909	NA
4	123814164	123814321	4:123814164-123814321_NUDT6	605	0.018182	3	1	0	0.94674	NA
15	78466028	78526797	15:78466028-78526797_ACSBG1	605	0.0082645	7	2	0	1	1
19	36398414	36399126	19:36398414-36399126_TYROBP	605	0.016529	4	2	0	1	1
15	58254226	58357800	15:58254226-58357800_ALDH1A2	NA	NA	5	0	0	NA	NA
3	183960671	183961666	3:183960671-183961666_ALG3	NA	NA	2	0	0	NA	NA
11	116707736	116707837	11:116707736-116707837_APOA1	NA	NA	3	0	0	NA	NA
11	61537928	61550979	11:61537928-61550979_C11orf9	NA	NA	6	0	0	NA	NA
1	55317935	55337173	1:55317935-55337173_DHCR24	NA	NA	7	0	0	NA	NA
20	49551673	49575042	20:49551673-49575042_DPM1	NA	NA	3	0	0	NA	NA
12	124107200	124114943	12:124107200-124114943_EIF2B1	NA	NA	2	0	0	NA	NA
1	45340416	45446797	1:45340416-45446797_EIF2B3	NA	NA	6	0	0	NA	NA
2	27587440	27592744	2:27587440-27592744_EIF2B4	NA	NA	3	0	0	NA	NA
7	22985242	23017959	7:22985242-23017959_FAM126A	NA	NA	6	0	0	NA	NA
8	11666337	11696115	8:11666337-11696115_FDFT1	NA	NA	6	0	0	NA	NA
4	123747943	123797526	4:123747943-123797526_FGF2	NA	NA	4	0	0	NA	NA
4	55143659	55156564	4:55143659-55156564_FIP1L1	NA	NA	3	0	0	NA	NA
20	22562607	22563455	20:22562607-22563455_FOXA2	NA	NA	2	0	0	NA	NA
14	88401213	88459795	14:88401213-88459795_GALC	NA	NA	10	0	0	NA	NA
1	32797183	32797371	1:32797183-32797371_HDAC1	NA	NA	2	0	0	NA	NA
7	155090327	155095606	7:155090327-155095606_INSIG1	NA	NA	3	0	0	NA	NA
2	118865872	118865872	2:118865872-118865872_INSIG2	NA	NA	1	0	0	NA	NA
19	11210912	11240240	19:11210912-11240240_LDLR	NA	NA	20	0	0	NA	NA
14	50088719	50089223	14:50088719-50089223_MGAT2	NA	NA	2	0	0	NA	NA
2	198380863	198380863	2:198380863-198380863_MOB4	NA	NA	1	0	0	NA	NA
20	21494184	21494213	20:21494184-21494213_NKX2-2	NA	NA	4	0	0	NA	NA
4	85414483	85414483	4:85414483-85414483_NKX6-1	NA	NA	1	0	0	NA	NA
10	134598628	134598628	10:134598628-134598628_NKX6-2	NA	NA	1	0	0	NA	NA
21	34399213	34399213	21:34399213-34399213_OLIG2	NA	NA	1	0	0	NA	NA
17	29622128	29622668	17:29622128-29622668_OMG	NA	NA	2	0	0	NA	NA
2	61258687	61259137	2:61258687-61259137_PEX13	NA	NA	4	0	0	NA	NA
6	35393656	35393656	6:35393656-35393656_PPARD	NA	NA	1	0	0	NA	NA
3	12421253	12458386	3:12421253-12458386_PPARG	NA	NA	2	0	0	NA	NA
3	184018215	184018215	3:184018215-184018215_PSMD2	NA	NA	1	0	0	NA	NA
6	163876332	163876332	6:163876332-163876332_QKI	NA	NA	1	0	0	NA	NA
11	111747302	111749349	11:111747302-111749349_RP11-108O10.8	NA	NA	2	0	0	NA	NA
22	20230264	20230301	22:20230264-20230301_RTN4R	NA	NA	2	0	0	NA	NA
22	38369872	38369872	22:38369872-38369872_SOX10	NA	NA	1	0	0	NA	NA
12	23737480	23998927	12:23737480-23998927_SOX5	NA	NA	4	0	0	NA	NA
11	16362593	16362593	11:16362593-16362593_SOX6	NA	NA	1	0	0	NA	NA
3	184090333	184093693	3:184090333-184093693_THPO	NA	NA	12	0	0	NA	NA
17	27076453	27076453	17:27076453-27076453_TRAF4	NA	NA	1	0	0	NA	NA
1	115601595	115601595	1:115601595-115601595_TSPAN2	NA	NA	1	0	0	NA	NA
4	115544112	115597329	4:115544112-115597329_UGT8	NA	NA	6	0	0	NA	NA
3	183955017	183957821	3:183955017-183957821_VWA5B2	NA	NA	4	0	0	NA	NA
14	100706002	100728769	14:100706002-100728769_YY1	NA	NA	3	0	0	NA	NA
18	32917593	32919882	18:32917593-32919882_ZNF24	NA	NA	3	0	0	NA	NA
