# Supplementary material for: Genetic variation in 117 myelination-related genes in schizophrenia: Replication of association to lipid biosynthesis genes
Source: Sci Rep. 2018 May 2;8:6915. doi: 10.1038/s41598-018-25280-4 (PMC5931982; doi:10.1038/s41598-018-25280-4)
Supplement: Supplementary file 6 — Supplementary Dataset 6 [file 41598_2018_25280_MOESM6_ESM.xlsx]

## Sheet: Swedish_rare_myel_skat
#CHROM	BEGIN	END	MARKER_ID	NS	FRAC_WITH_RARE	NUM_ALL_VARS	NUM_PASS_VARS	NUM_SING_VARS	PVALUE	STATRHO
12	57532238	57606021	12:57532238-57606021_LRP1	5063	0.2382	124	122	70	0.012633	0.2
20	62836382	62871745	20:62836382-62871745_MYT1	5063	0.10685	40	39	22	0.012958	0
10	73578394	73594217	10:73578394-73594217_PSAP	5063	0.008493	18	17	9	0.021944	1
3	41266940	41279553	3:41266940-41279553_CTNNB1	5063	0.0029627	11	11	8	0.036526	1
3	170184877	170244658	3:170184877-170244658_SLC7A14	5063	0.056488	34	34	21	0.03937	0
22	30951040	30953362	22:30951040-30953362_GAL3ST1	5063	0.076832	23	22	16	0.051475	0
12	23687188	24048945	12:23687188-24048945_SOX5	5063	0.0069129	20	20	12	0.076386	0.2
5	112090657	112179680	5:112090657-112179680_APC	5063	0.13312	117	116	69	0.077842	0.1
2	8822377	8823034	2:8822377-8823034_ID2	5063	0.00079005	4	4	4	0.07907	1
12	5603442	5603970	12:5603442-5603970_NTF3	5063	0.0094805	4	4	2	0.079479	0
20	22562531	22563744	20:22562531-22563744_FOXA2	5063	0.0051353	14	14	11	0.082762	1
14	74960539	74960539	14:74960539-74960539_ISCA2	5063	0.00059253	1	1	0	0.083722	NA
2	158177847	158183982	2:158177847-158183982_ERMN	5063	0.008493	12	12	8	0.087183	0
14	75469743	75475782	14:75469743-75475782_EIF2B2	5063	0.011851	15	15	10	0.087832	0
1	2461314	2461547	1:2461314-2461547_HES5	5063	0.0023701	3	3	2	0.10782	1
4	85419122	85419300	4:85419122-85419300_NKX6-1	5063	0.0049378	4	4	3	0.11494	0
15	58430862	58476281	15:58430862-58476281_AQP9	5063	0.0059253	16	15	10	0.11529	1
22	38369812	38379623	22:38369812-38379623_SOX10	5063	0.0039502	10	10	7	0.12088	1
2	1795710	1983529	2:1795710-1983529_MYT1L	5063	0.0073079	20	20	13	0.12934	1
4	23803419	23891530	4:23803419-23891530_PPARGC1A	5063	0.10646	31	30	17	0.13626	0
6	29624988	29638474	6:29624988-29638474_MOG	5063	0.057081	17	15	7	0.14537	0
10	48370603	48371478	10:48370603-48371478_ZNF488	5063	0.021331	20	18	11	0.14788	0
2	198365900	198365900	2:198365900-198365900_HSPE1	5063	0.00039502	1	1	0	0.15648	NA
15	48435115	48460938	15:48435115-48460938_MYEF2	5063	0.014221	23	23	13	0.15705	1
7	155090090	155095606	7:155090090-155095606_INSIG1	5063	0.0045428	8	8	3	0.15886	1
18	25532304	25727739	18:25532304-25727739_CDH2	5063	0.15584	32	30	18	0.16965	1
1	228345563	228346717	1:228345563-228346717_GJC2	5063	0.0059253	11	10	5	0.17025	0
3	184085975	184086071	3:184085975-184086071_POLR2H	5063	0.021134	5	5	4	0.17882	0
10	79737250	79785910	10:79737250-79785910_POLR3A	5063	0.058661	44	44	26	0.20339	0.8
17	27074239	27076558	17:27074239-27076558_TRAF4	5063	0.039502	18	18	10	0.20662	0
4	107246281	107268680	4:107246281-107268680_AIMP1	5063	0.024689	7	7	5	0.23022	0
18	74692388	74817205	18:74692388-74817205_MBP	5063	0.066561	18	18	11	0.2323	1
15	72636462	72668304	15:72636462-72668304_HEXA	5063	0.017974	29	28	14	0.23832	0
7	132959783	133749129	7:132959783-133749129_EXOC4	5063	0.030219	40	40	28	0.2487	1
5	60062450	60083179	5:60062450-60083179_ELOVL7	5063	0.0075054	6	6	2	0.2504	0
3	183882310	183888496	3:183882310-183888496_DVL3	5063	0.062414	16	16	12	0.25728	0.5
1	32768273	32797405	1:32768273-32797405_HDAC1	5063	0.0025676	8	8	6	0.26945	1
9	2635506	2653840	9:2635506-2653840_VLDLR	5063	0.033972	37	35	21	0.27656	1
4	55143590	55161431	4:55143590-55161431_FIP1L1	5063	0.0041477	15	15	11	0.27969	0
5	112163634	112164621	5:112163634-112164621_CTC-554D6.1	5063	0.00098756	5	4	3	0.28044	1
15	75967929	75983160	15:75967929-75983160_CSPG4	5063	0.13865	115	114	54	0.30191	1
3	184033339	184052647	3:184033339-184052647_EIF4G1	5063	0.089868	73	71	45	0.30786	0
3	184019395	184026652	3:184019395-184026652_PSMD2	5063	0.08098	19	18	9	0.31275	0
3	184059739	184062523	3:184059739-184062523_FAM131A	5063	0.0029627	10	10	6	0.31309	0.5
11	16760350	16760350	11:16760350-16760350_C11orf58	5063	0.00019751	1	1	1	0.3164	NA
21	34443004	34443004	21:34443004-34443004_OLIG1	5063	0.00019751	1	1	1	0.3164	NA
21	34399238	34399238	21:34399238-34399238_OLIG2	5063	0.00019751	1	1	1	0.3164	NA
X	103045452	103045452	X:103045452-103045452_PLP1	5063	0.00019751	1	1	1	0.3164	NA
15	72668060	72668060	15:72668060-72668060_RP11-106M3.2	5063	0.00019751	1	1	1	0.3164	NA
2	136872750	136873478	2:136872750-136873478_CXCR4	5063	0.0019751	5	5	3	0.31787	1
X	48382172	48382172	X:48382172-48382172_EBP	5063	0.00019751	1	1	1	0.31812	NA
5	74017499	74018301	5:74017499-74018301_GFM2	5063	0.041477	7	6	1	0.32016	0
1	17634718	17690206	1:17634718-17690206_PADI4	5063	0.1347	35	29	12	0.32542	1
3	184064434	184079201	3:184064434-184079201_CLCN2	5063	0.076832	52	51	27	0.34559	0
2	27587283	27592767	2:27587283-27592767_EIF2B4	5063	0.057278	22	20	11	0.35541	0
6	114264517	114292149	6:114264517-114292149_HDAC2	5063	0.0011851	5	5	4	0.37563	0
6	35378953	35393806	6:35378953-35393806_PPARD	5063	0.047205	14	14	8	0.38755	1
7	550440	552054	7:550440-552054_PDGFA	5063	0.0047403	9	9	5	0.38958	0
18	32917563	32920506	18:32917563-32920506_ZNF24	5063	0.0077029	11	10	8	0.39127	0.8
11	121174100	121178079	11:121174100-121178079_SC5DL	5063	0.03575	10	10	7	0.40216	0
3	183853307	183862458	3:183853307-183862458_EIF2B5	5063	0.0090855	28	27	16	0.40455	1
19	45409912	45412358	19:45409912-45412358_APOE	5063	0.012443	9	9	7	0.40878	0
16	8895679	8941654	16:8895679-8941654_PMM2	5063	0.064191	20	20	13	0.41201	0
5	74638492	74656120	5:74638492-74656120_HMGCR	5063	0.054908	18	18	11	0.41258	0
8	11660387	11695937	8:11660387-11695937_FDFT1	5063	0.0071104	22	21	17	0.4192	1
1	55317928	55349446	1:55317928-55349446_DHCR24	5063	0.0057278	15	15	9	0.41928	0
1	110050069	110051453	1:110050069-110051453_AMIGO1	5063	0.018369	8	8	6	0.43662	0
11	111657197	111728445	11:111657197-111728445_ALG9	5063	0.008493	16	15	11	0.43776	1
4	55127309	55161431	4:55127309-55161431_PDGFRA	5063	0.041082	36	34	23	0.44	1
16	57290859	57292411	16:57290859-57292411_PLLP	5063	0.0045428	7	7	4	0.44818	1
20	21492581	21494214	20:21492581-21494214_NKX2-2	5063	0.032589	8	7	4	0.45649	1
17	40120215	40125781	17:40120215-40125781_CNP	5063	0.009283	11	11	5	0.45787	1
10	134598475	134598628	10:134598475-134598628_NKX6-2	5063	0.0017776	6	5	3	0.46758	1
14	74947404	74959940	14:74947404-74959940_NPC2	5063	0.013826	5	5	1	0.46922	1
22	20229385	20230415	22:20229385-20230415_RTN4R	5063	0.0031602	12	12	9	0.47634	0.5
3	183960623	183967027	3:183960623-183967027_ALG3	5063	0.032984	22	22	11	0.47933	0
3	183978007	183979012	3:183978007-183979012_CAMK2N2	5063	0.00039502	2	2	2	0.48651	0
20	49557408	49575060	20:49557408-49575060_DPM1	5063	0.0057278	11	11	9	0.48882	0
22	42262870	42301609	22:42262870-42301609_SREBF2	5063	0.028639	48	45	35	0.50797	0
11	6625566	6631833	11:6625566-6631833_ILK	5063	0.013233	19	19	12	0.52077	0
19	45854246	45854575	19:45854246-45854575_KLC3	5063	0.0013826	4	4	2	0.53554	0
18	21112170	21153432	18:21112170-21153432_NPC1	5063	0.11693	50	47	31	0.53753	1
15	78466006	78526811	15:78466006-78526811_ACSBG1	5063	0.047798	31	30	19	0.53813	0
6	19838192	19838350	6:19838192-19838350_ID4	5063	0.00059253	3	3	3	0.54346	0
16	23400261	23464312	16:23400261-23464312_COG7	5063	0.058661	30	30	20	0.54674	1
3	183967606	184010018	3:183967606-184010018_ECE2	5063	0.095991	47	46	30	0.55403	1
X	152990986	153006162	X:152990986-153006162_ABCD1	5063	0.0039502	7	7	4	0.55553	1
3	39543625	39543676	3:39543625-39543676_MOBP	5063	0.0015801	5	5	3	0.55793	0
1	119958076	119965208	1:119958076-119965208_HSD3B2	5063	0.0090855	21	21	15	0.56153	1
11	116706562	116707801	11:116706562-116707801_APOA1	5063	0.0055303	13	13	8	0.56283	1
3	170141104	170150516	3:170141104-170150516_CLDN11	5063	0.0061229	6	6	5	0.56727	0
1	17395583	17431417	1:17395583-17431417_PADI2	5063	0.041872	34	32	17	0.57078	0
22	51063610	51065808	22:51063610-51065808_ARSA	5063	0.078807	23	21	9	0.57647	0
3	184290361	184299370	3:184290361-184299370_EPHB3	5063	0.0098756	22	21	13	0.58964	1
14	88401081	88459468	14:88401081-88459468_GALC	5063	0.083745	32	27	13	0.59008	1
6	163836299	163991734	6:163836299-163991734_QKI	5063	0.0011851	5	5	4	0.59524	1
12	103352270	103352708	12:103352270-103352708_ASCL1	5063	0.00098756	5	5	5	0.59696	0
14	50088081	50089290	14:50088081-50089290_MGAT2	5063	0.0071104	12	12	7	0.60308	0
11	71906438	71907166	11:71906438-71907166_FOLR1	5063	0.016196	8	8	5	0.60865	0
17	29622056	29623288	17:29622056-29623288_OMG	5063	0.0023701	9	8	4	0.61737	0
19	35786512	35804347	19:35786512-35804347_MAG	5063	0.024689	25	25	15	0.61748	1
1	225591066	225611729	1:225591066-225611729_LBR	5063	0.020936	27	26	14	0.61794	0
17	3379463	3402354	17:3379463-3402354_ASPA	5063	0.008098	10	10	3	0.63546	0
2	198353212	198363469	2:198353212-198363469_HSPD1	5063	0.0053328	9	9	5	0.65141	1
12	124107173	124116968	12:124107173-124116968_EIF2B1	5063	0.0017776	5	5	3	0.6801	0
7	22985294	23030712	7:22985294-23030712_FAM126A	5063	0.017974	18	18	14	0.69629	1
18	52899812	53303101	18:52899812-53303101_TCF4	5063	0.014221	10	10	6	0.69682	1
3	184098480	184106784	3:184098480-184106784_CHRD	5063	0.073869	43	42	29	0.703	1
19	11200282	11241995	19:11200282-11241995_LDLR	5063	0.13411	35	35	20	0.70371	1
15	77906414	77908103	15:77906414-77908103_LINGO1	5063	0.011258	30	30	19	0.70828	0
4	123748365	123797526	4:123748365-123797526_FGF2	5063	0.00098756	3	3	2	0.70884	0
1	228210370	228247922	1:228210370-228247922_WNT3A	5063	0.039502	17	17	10	0.71391	1
19	45854910	45873788	19:45854910-45873788_ERCC2	5063	0.019356	57	56	34	0.71653	0
2	61258736	61275805	2:61258736-61275805_PEX13	5063	0.082955	13	13	9	0.7273	0
17	17716028	17726921	17:17716028-17726921_SREBF1	5063	0.068931	51	51	31	0.73154	0
3	183904006	183911466	3:183904006-183911466_ABCF3	5063	0.099743	35	34	22	0.73498	1
1	231829578	232172555	1:231829578-232172555_DISC1	5063	0.034169	39	35	19	0.73972	1
3	183896641	183899707	3:183896641-183899707_AP2M1	5063	0.0031602	5	4	3	0.75097	1
3	184043484	184043485	3:184043484-184043485_SNORD66	5063	0.0011851	2	2	1	0.75453	0
4	123814143	123818837	4:123814143-123818837_NUDT6	5063	0.012641	10	9	4	0.75797	1
5	73981114	74016956	5:73981114-74016956_HEXB	5063	0.020344	23	19	15	0.7616	0
11	15994396	16362614	11:15994396-16362614_SOX6	5063	0.042267	25	25	16	0.788	0
14	100705678	100728688	14:100705678-100728688_YY1	5063	0.0031602	7	7	5	0.78904	0
4	115544028	115597400	4:115544028-115597400_UGT8	5063	0.052538	15	15	10	0.79546	0
10	98105749	98115019	10:98105749-98115019_OPALIN	5063	0.053131	15	15	8	0.79782	1
2	95691596	95719187	2:95691596-95719187_MAL	5063	0.0055303	4	4	1	0.79804	1
11	71146500	71155974	11:71146500-71155974_DHCR7	5063	0.022516	33	33	16	0.80556	1
2	118854299	118865872	2:118854299-118865872_INSIG2	5063	0.0027652	6	6	3	0.80965	0
5	79446751	79498794	5:79446751-79498794_SERINC5	5063	0.0037527	10	10	7	0.81085	0
1	115593124	115632010	1:115593124-115632010_TSPAN2	5063	0.0043452	15	15	10	0.81888	0
7	44553233	44579898	7:44553233-44579898_NPC1L1	5063	0.096583	64	64	34	0.82248	0
15	48433306	48434477	15:48433306-48434477_SLC24A5	5063	0.017974	6	6	3	0.83329	0
15	58254238	58357847	15:58254238-58357847_ALDH1A2	5063	0.0047403	13	12	8	0.84588	0
3	12393113	12475586	3:12393113-12475586_PPARG	5063	0.0033577	14	13	11	0.84923	0
15	78461324	78461324	15:78461324-78461324_IDH3A	5063	0.0061229	1	1	0	0.84924	NA
11	111711536	111749853	11:111711536-111749853_RP11-108O10.8	5063	0.031997	14	13	9	0.85597	1
1	231386858	231411199	1:231386858-231411199_GNPAT	5063	0.0067154	20	19	11	0.91583	0
18	21111658	21111658	18:21111658-21111658_C18orf8	5063	0.00039502	1	1	0	0.99799	NA
11	61533522	61553582	11:61533522-61553582_C11orf9	5063	0.079202	33	33	21	1	1
1	45323368	45446797	1:45323368-45446797_EIF2B3	5063	0.046218	17	17	11	1	0
11	111746088	111749853	11:111746088-111749853_FDXACB1	5063	0.040095	19	18	12	1	0
3	47455532	47484462	3:47455532-47484462_SCAP	5063	0.037132	45	44	28	1	1
3	184090406	184093764	3:184090406-184093764_THPO	5063	0.0043452	12	12	10	1	1
19	36398148	36399126	19:36398148-36399126_TYROBP	5063	0.018961	8	8	3	1	1
3	41288466	41291010	3:41288466-41291010_ULK4	5063	0.0075054	4	4	3	1	1
